# Supplementary material for: Persistent T Cell Repertoire Perturbation and T Cell Activation in HIV After Long Term Treatment
Source: Front Immunol. 2021 Feb 25;12:634489. doi: 10.3389/fimmu.2021.634489 (PMC7959740; doi:10.3389/fimmu.2021.634489)
Supplement: Supplementary File S1 — Untreated HIV module gene composition, and all upstream regulators and Reactome pathways of the constituent 434 genes. [file Table_1.xlsx]

## Sheet: Gene list
Gene composition of the untreated HIV signature
RPS4Y1
RPS4Y2
IFI27
IFI44L
IFI44
RSAD2
USP18
ISG15
IFI6
IFIT1
IGLL1
LY6E
SIGLEC1
LAG3
TRIM22
KDM5D
HERC5
MX1
XAF1
TYMS
CDCA7
EPSTI1
GBP1
TXNDC5
DDX60
RTP4
CCNB2
MZB1
CD38
NKG7
OASL
OAS1
GZMH
PI4K2B
CD8A
OAS2
LAP3
SLAMF7
OAS3
SH2D1A
IFIT5
SAMD9L
SUB1
TXLNGY
PCLAF
IFIT2
SERPING1
PSMA6
ETV7
PNPT1
CASP3
MS4A4A
PPIAL4A
ADD3
USP41
PARP12
CCDC82
JCHAIN
C12orf75
EVI2A
NDUFA5
CD8B
VPS13C
ASPM
WDFY1
LAMP3
CCL5
THAP12
MTHFD2
BIRC5
MT1M
RCAN2
FASLG
FGFBP2
PIF1
GINS2
EOMES
CCR5
CLDND1
RAP2A
HAT1
KIF19
LTF
CD164
GPR65
GBP5
TMEM126B
COMMD8
EFR3A
IFI27L1
RPL7
SRSF2
GFI1
STOM
TMCO1
PARP9
MED18
PSMC6
TNFRSF17
MATR3
CKS2
GBP4
SNRPG
STAT1
CENPM
ATP5F1C
PERP
RSL24D1
PRDX3
TIMM10
GBP3
MANEA
GLRX3
NACA4P
CD69
SACM1L
F2R
CYCS
RAD54L
NUDT21
TMEM123
NSMCE2
STK39
RPL22L1
GCH1
CXCL10
MBNL2
KLHDC7B
TPX2
ZC3H15
KIAA1671
PDCD5
RNF6
B2M
RBM3
TMED5
PPIA
NDUFA4
BATF2
RTCB
ZBTB32
ID2
DEK
MYNN
RPS7P5
ADGRG1
FABP5
PLSCR1
HMGB2
PRSS23
PSMA2
IFIH1
MCM4
COPS2
PPP2R5C
GNLY
MCOLN2
OTOF
VIT
RAP1B
IMPA1
SLC4A7
HERC6
BST2
PDCD1
LRPPRC
MELK
CENPU
SRP9
SPC25
ATF3
SRSF10
ACTR6
C2CD5
CHI3L2
IL2RG
CD160
ANXA1
MT1B
RAB10
KLRC3
CFL1
ARHGEF3
LPAR6
TMX1
CCNB1
LDHA
KIFC1
TMEM106B
CLIP4
TWF1
ABCB10
C3orf14
ARAP2
XRN1
PARPBP
KLRD1
APOBEC3H
YWHAQ
SHLD2
MIS18BP1
CDKN3
ZNF85
PDCD10
DYNLT3
EED
SEC61G
GCOM1
FAM8A1
CTSW
DLGAP5
ATXN10
MRPL47
PSAT1
AGK
CASP1
STAU2
GOPC
NME1
ZNF738
HINT1
IFITM4P
KLF10
XLOC_l2_010916
IRF7
RHOU
EIF1AY
CCL2
GOLGA6C
CDC7
COX7B
XPOT
PQLC3
UBE2L6
GIMAP2
PDGFRB
PHTF2
CTSL
SLC27A2
RNF138
LOC441666
IFNLR1
ATP5MF
PYHIN1
THOC7
PNRC2
SH3BGRL
EIF2S2
PSTPIP2
IFNG
PTTG1
ATP11B
SEC24B
ZFAND5
TK1
SERPINB9
SPG11
HRASLS2
ANXA2P3
ZFY
PSMA3
APOBEC3G
RAD51
CD48
GNG2
CD52
VAMP7
HAUS1
ZNF92
MRPL13
SNX14
HLTF
MAD2L1
MFSD14B
MT2A
MT1E
FAS
RAP2C
HMMR
ARV1
TNFAIP6
SERINC1
C1GALT1
AGL
PTPN22
ZNF727
COPS4
TRUB1
KLRK1
LAIR2
SEC23A
DCLRE1A
GTSE1
B3GAT1
MZT1
USP30-AS1
AP1S2
NUS1
ETAA1
TFRC
LOC100240735
FAM111A
ZNF56
MMADHC
CAND1
CD47
TFEC
COX1
CCDC90B
UBE2L3
ZNF28
STAM2
CCNA2
PRKY
AIM2
SAR1B
PRC1
RAB6A
ELMOD2
MAP4K5
NDUFA9
ITGAV
ERBIN
RPL9
CDC37L1
GTF2H5
TSNAX
ZNF99
PAQR3
TMEM135
TAB3
GALNT1
SNX13
WDR41
EIF2A
HSP90AA1
DOCK11
CENPN
LIMA1
ZNF714
ZRANB2
YOD1
MRPL16
GMNN
NIPSNAP2
HSPA13
CALHM6
CLK1
PSMD14
UHRF2
USP1
RPL39L
RAB27A
MRPL40
RRM2
DNAJC1
AEBP2
APOBEC3C
JAKMIP2
UHRF1
TBC1D23
ZNF280D
GOLPH3
ITGA4
ANXA2
RPS7
C1D
ANP32E
ZNF254
DPM1
PRDX4
NAT1
CRTAM
CAPZA2
TNFSF10
RAD50
ATP5PF
UBR1
USO1
C3orf38
FAM208A
RNASE2
MAPKAPK5
SGO2
NCAPD3
CASP7
DTL
E2F7
TOP2A
CENPK
CCNC
ESCO2
CDK1
SNAPC3
MRPL22
CNBP
SNRPB
NAP1L5
DNAJB9
CMTR2
TOGARAM2
RNF170
SLC7A1
PFN1
BORA
INSIG2
UQCRB
PAIP1
VAPA
CEBPZ
IARS2
ATP5PB
FYB1
MASTL
GTF3A
RARRES3
MT1A
EMB
ATP1B3
RNF19A
MRPL42
PPP1R12A
CKS1B
NCOA7
SKA2
SLC25A46
ACAT1
YWHAE
ZNF267
EAF2
CEP55
CMPK1
EXO5
UMPS

## Sheet: Upstream regulators
Upstream regulator analysis of the 434 constituent module genes.
Upstream Regulator	Expr Log Ratio	Molecule Type	Predicted Activation State	Activation z-score	p-value of overlap	Target Molecules in Dataset
Interferon alpha		group	Activated	6.236	2.23e-37	AIM2,APOBEC3G,ATF3,B2M,BST2,CASP1,CASP3,CCL2,CCL5,CCR5,CD38,CD69,CD8A,CXCL10,EPSTI1,FAS,FASLG,GBP1,GBP3,GBP5,GZMH,HERC5,HERC6,IFI27,IFI44,IFI44L,IFI6,IFIH1,IFIT1,IFIT2,IFNG,IFNLR1,IGLL1/IGLL5,IRF7,ISG15,ITGA4,LAIR2,LAMP3,LAP3,MT-CO1,MX1,NKG7,OAS1,OAS2,OAS3,PARP12,PARP9,PI4K2B,PLAAT4,PLSCR1,PNPT1,PYHIN1,RSAD2,RTP4,SAMD9L,SERPINB9,SIGLEC1,SLAMF7,STAT1,TNFSF10,TRIM22,TYMS,UBE2L6,USP18,WDFY1
IFNL1		cytokine	Activated	5.633	6.02e-36	ATF3,BST2,CXCL10,DDX60,F2R,GBP1,GBP5,HERC5,HERC6,IFI27,IFI44,IFI44L,IFI6,IFIH1,IFIT1,IFIT2,IFIT5,IFNG,ISG15,LAMP3,MX1,OAS1,OAS2,OAS3,OASL,PLAAT4,PLSCR1,RSAD2,RTP4,STAT1,TRIM22,UBE2L6,USP18,XAF1
IFNA2		cytokine	Activated	6.287	1.13e-35	ANXA1,B2M,BIRC5,BST2,CCL2,CCL5,CD69,CXCL10,DDX60,FAS,GBP1,GBP4,HERC5,HERC6,IFI27,IFI44,IFI44L,IFI6,IFIH1,IFIT1,IFIT2,IFIT5,IFNG,IRF7,ISG15,LAMP3,LPAR6,LY6E,MT1B,MT1M,MT2A,MX1,OAS1,OAS2,OAS3,PARP12,PARP9,PLAAT4,PLSCR1,PTTG1,RSAD2,SERPINB9,SH2D1A,STAT1,TNFSF10,TRIM22,UBE2L6,USP18,XAF1
RNY3		other	Activated	4.69	8.68e-34	BATF2,CXCL10,DDX60,EPSTI1,HERC5,IFI44,IFI44L,IFIT1,ISG15,LAMP3,LY6E,MX1,OAS1,OAS2,OAS3,OASL,OTOF,RSAD2,RTP4,SERPING1,SIGLEC1,XAF1
STAT1	1.46	transcription regulator	Activated	5.542	6e-27	APOBEC3G,B2M,BATF2,BIRC5,BST2,CALHM6,CASP1,CASP3,CCL2,CCL5,CXCL10,DDX60,EPSTI1,FAS,FASLG,GBP1,GBP3,GBP4,GBP5,HERC6,IFI27,IFI44,IFI44L,IFI6,IFIH1,IFIT1,IFIT2,IFNG,IRF7,ISG15,LY6E,MX1,OAS1,OAS2,OAS3,OASL,PARP9,PDGFRB,PLSCR1,RSAD2,RTP4,SAMD9L,SERPING1,STAT1,TNFSF10,TRIM22,USP18,USP30-AS1,XAF1
IRF7	1.19	transcription regulator	Activated	5.673	1.12e-24	APOBEC3G,CALHM6,CCL5,CD69,CXCL10,GBP1,GBP3,GBP4,GBP5,HERC5,IFI44,IFI44L,IFI6,IFIH1,IFIT1,IFIT2,IRF7,ISG15,MX1,OAS1,OAS2,OAS3,OASL,PARP12,PLSCR1,RSAD2,RTP4,SAMD9L,STAT1,TNFSF10,TRIM22,UBE2L6,USP18,XAF1
MAPK1		kinase	Inhibited	-4.202	9.32e-24	ATF3,BIRC5,BST2,CCDC82,CCL2,CCL5,CCNB1,CD69,CTSW,FASLG,GBP1,GBP5,GMNN,GNG2,HERC5,IFI27,IFI44,IFI6,IFIH1,IFIT1,IFIT2,IFIT5,IFNG,IRF7,ISG15,ITGAV,LAG3,LAMP3,LAP3,NKG7,OAS1,OAS2,OAS3,OASL,PAIP1,PARP12,PLAAT2,PLSCR1,RAD54L,SLC4A7,STAT1,TNFSF10,TRIM22,UBE2L6,USP18
STAT3		transcription regulator		-0.122	5.7e-22	BIRC5,BST2,CALHM6,CASP1,CASP3,CASP7,CCL2,CCL5,CCNB1,CCNC,CCR5,CDK1,CTSL,CXCL10,EED,EOMES,FAS,FASLG,GBP3,GBP5,GPR65,HERC5,HERC6,ID2,IFI27,IFI44,IFI6,IFIH1,IFIT1,IFIT2,IFIT5,IFNG,IRF7,ISG15,ITGAV,KLRC4-KLRK1/KLRK1,LDHA,LTF,MT-CO1,MX1,OAS1,OAS2,OAS3,OASL,PDCD1,PLSCR1,PTTG1,RAB27A,RSAD2,SERPINB9,STAT1,TNFSF10,TRIM22,USP18,XAF1
IRF1		transcription regulator	Activated	5.067	2.89e-21	B2M,CASP1,CASP3,CASP7,CCL2,CCL5,CCNB1,CXCL10,FASLG,IFI27,IFI44,IFI44L,IFI6,IFIH1,IFIT1,IFIT2,IFIT5,IFNG,IRF7,ISG15,MX1,NSMCE2,OAS1,OAS2,OAS3,OASL,PLAAT4,RSAD2,STAT1,TNFSF10,TRIM22,XAF1
IFNB1		cytokine	Activated	4.506	1.47e-20	AGL,BST2,CASP1,CASP3,CCL2,CCL5,CCR5,CD38,CXCL10,F2R,GBP3,GBP4,GBP5,GZMH,HERC5,HMGB2,IFI27,IFI6,IFIH1,IFIT1,IFIT2,IFNG,IRF7,ISG15,ITGAV,KLRC4-KLRK1/KLRK1,MX1,OAS1,OAS2,PARP12,PDCD1,PLAAT4,RAD51,RSAD2,STAT1,TNFSF10,USP18,XAF1
Ifnar		group	Activated	4.813	1.67e-20	AIM2,B2M,CASP1,CCL2,CCL5,CD8A,CXCL10,FASLG,IFIH1,IFIT2,IFNG,IRF7,ISG15,ITGA4,OAS1,OAS2,OASL,PNPT1,RSAD2,STAT1,TNFSF10,UBE2L6,USP18,XAF1
IRF3		transcription regulator	Activated	5.309	3.32e-20	B2M,CALHM6,CCL2,CCL5,CD69,CXCL10,DDX60,FAS,GBP1,GBP5,IFI27,IFI44,IFI6,IFIH1,IFIT1,IFIT2,IFNG,IRF7,ISG15,LAG3,OAS1,OAS2,OAS3,OASL,PARP12,RPS7,RSAD2,SAMD9L,STAT1,TNFSF10,UBE2L6,USP18
CNOT7		transcription regulator	Inhibited	-2.219	6.71e-20	B2M,BST2,C12orf75,HERC6,IFI27,IFI44L,IFI6,IFIT5,ISG15,OAS1,OAS2,OAS3,PARP12,PLSCR1,STAT1,UBE2L6
CD3		complex	Activated	4.311	3.09e-19	ANXA1,ATP11B,ATP5F1C,BIRC5,BST2,CASP3,CCL5,CCR5,CD69,CD8A,CD8B,CDK1,CKS1B,CKS2,CLK1,CTSW,CXCL10,CYCS,EOMES,FAS,FASLG,FYB1,GBP1,GFI1,HAT1,HINT1,HSP90AA1,IFIT1,IFNG,IGLL1/IGLL5,IL2RG,ITGA4,KDM5D,MT-CO1,MTHFD2,NME1,PDCD1,PDCD5,PFN1,PRDX4,PSMA6,PTPN22,RBM3,SLC7A1,SNRPB,STAT1,STOM,TFEC,TFRC,TNFSF10,TOP2A,XAF1,ZBTB32
IFNA1/IFNA13		cytokine	Activated	4.235	4.12e-19	CD69,CXCL10,IFI27,IFI6,IFIH1,IFIT1,IFIT2,IFNG,IRF7,ISG15,MX1,OAS1,OAS2,PLAAT4,PLSCR1,RSAD2,SIGLEC1,STAT1,UBE2L6
TP53		transcription regulator		-0.42	8.36e-19	ACAT1,ADD3,ANXA1,ANXA2,ARAP2,ASPM,ATF3,ATP5F1C,ATP5PB,BIRC5,CAND1,CASP1,CASP3,CCL2,CCL5,CCNA2,CCNB1,CCNB2,CD47,CDC7,CDK1,CDKN3,CEP55,CKS1B,CKS2,CTSW,CXCL10,DCLRE1A,DEK,DLGAP5,F2R,FABP5,FAS,FASLG,GBP1,GMNN,GTSE1,HERC5,HMGB2,HMMR,HSP90AA1,ID2,IFNG,IRF7,ISG15,ITGAV,KIFC1,LAMP3,LDHA,LIMA1,MAD2L1,MAP4K5,MBNL2,MCM4,MELK,MIS18BP1,MRPL16,MX1,NCAPD3,NDUFA4,NME1,OAS1,PCLAF,PDGFRB,PERP,PFN1,PLAAT4,PRC1,PRDX…
IFNAR1		transmembrane receptor	Activated	3.5	1.18e-18	ATF3,B2M,CCL5,CXCL10,GBP4,IFI44,IFI6,IFIH1,IFIT2,IFNG,IRF7,ISG15,ITGAV,LAMP3,OAS1,OAS2,OAS3,OASL,PARP12,RNASE2,RSAD2,RTP4,STAT1,TNFSF10,TRIM22,USP18,XAF1
IFNG	1.16	cytokine	Activated	6.595	1.73e-18	ADGRG1,AIM2,APOBEC3G,ARAP2,ATF3,B2M,BATF2,BST2,CALHM6,CASP1,CASP3,CASP7,CCL2,CCL5,CCNA2,CCR5,CD38,CDK1,CENPM,CHI3L2,CKS1B,CXCL10,DDX60,ETV7,F2R,FABP5,FAS,FASLG,GBP1,GBP3,GBP4,GBP5,GCH1,GNG2,HERC6,HSP90AA1,IFI27,IFI44,IFI44L,IFI6,IFIH1,IFIT1,IFIT2,IFIT5,IFNG,IRF7,ISG15,ITGA4,ITGAV,KLF10,KLRC4-KLRK1/KLRK1,LAG3,LAMP3,LDHA,LY6E,MCM4,MX1,OAS1,OAS2,OAS3,OASL,PARP9,PDCD1,PLAAT4,PLSCR1,PPIA,PSMA2,PSMA6,R…
MYC		transcription regulator	Activated	2.212	2.09e-18	ABCB10,ACAT1,AEBP2,BIRC5,CASP1,CASP3,CCNA2,CCNB1,CCNB2,CD47,CD48,CD69,CDCA7,CDK1,CKS2,CNBP,CXCL10,CYCS,DEK,EED,EIF2S2,EOMES,F2R,FABP5,FAS,FASLG,GBP3,GBP4,HERC5,HSP90AA1,ID2,IFI27,IFI44,IFI44L,IFI6,IFIH1,IFIT1,IFIT2,IFIT5,IGLL1/IGLL5,IRF7,KLF10,LDHA,LIMA1,MAD2L1,MAPKAPK5,MX1,NME1,NUDT21,OAS1,OASL,PDGFRB,PERP,PLSCR1,PPIA,PRDX3,PRDX4,PSAT1,RAB10,RAD51,RPL7,RPL9,RPS7,RRM2,RSAD2,SRSF2,STAT1,TFRC,TNFSF…
Irgm1		other	Inhibited	-4.066	3.65e-18	CCL5,CCNA2,CCNB1,CCNB2,CXCL10,DTL,FAS,ID2,IFIT2,IFNG,IRF7,OAS2,OASL,RRM2,RSAD2,TK1,USP18
IFN Beta		group	Activated	4.891	5.75e-18	ATF3,BST2,CCL5,CD69,CXCL10,HERC5,IFI27,IFI44,IFI6,IFIH1,IFIT1,IFIT2,IFNG,IRF7,ISG15,MX1,OAS1,OAS2,OAS3,OASL,PNPT1,RSAD2,STAT1,TNFSF10,USP18,XAF1
CDKN1A		kinase	Inhibited	-2.729	6.53e-18	ASPM,BIRC5,CASP3,CCL2,CCNA2,CCNB1,CDK1,CDKN3,CEP55,CKS1B,DLGAP5,DTL,EOMES,FAS,HMGB2,IFNG,ITGAV,LIMA1,MAD2L1,MBNL2,MCM4,MIS18BP1,NCAPD3,PCLAF,PRC1,RAD51,TNFAIP6,TOP2A,TPX2,TYMS,UHRF1
STAT2		transcription regulator	Activated	2.599	4.43e-17	CCL5,CXCL10,GBP1,IFI27,IFI6,IFIT1,IFIT2,IFNG,IRF7,ISG15,MX1,OAS1,OAS2,RSAD2,RTP4,STAT1,TNFSF10,USP18
IFNAR2		transmembrane receptor		1.408	1.7e-16	CXCL10,GBP4,HERC5,IFI44,IFI6,IFIH1,ISG15,KLRC4-KLRK1/KLRK1,LAMP3,OAS1,OAS2,TNFSF10,TRIM22,UBE2L6,USP18,XAF1
SPI1		transcription regulator	Activated	2.875	1.8e-16	CCNA2,CCNB1,CCNB2,CDK1,CXCL10,GFI1,ID2,IFI27,IFI44,IFI44L,IFI6,IFIT1,IFIT2,IRF7,ISG15,ITGA4,LAMP3,LTF,LY6E,MT1A,MT1B,MT1E,MT2A,MX1,OASL,PARP12,RSAD2,TFEC,TK1,TNFSF10,TRIM22,USP18
TRIM24		transcription regulator	Inhibited	-4.122	1.88e-16	CALHM6,CCL5,CXCL10,DDX60,EMB,EPSTI1,GBP3,GBP4,HERC6,IFI44,IFIH1,IFIT2,IRF7,ISG15,OAS1,OASL,PARP12,PCLAF,RTP4,SAMD9L,STAT1,USP18
IL1RN		cytokine	Inhibited	-4.238	5.54e-16	ATF3,CCL2,GBP1,HERC6,IFI27,IFI44,IFI44L,IFI6,IFIH1,IFIT5,IFNG,IRF7,LAMP3,MX1,OAS1,OAS2,OAS3,OASL,RSAD2,RTP4,TNFSF10,TRIM22,USP18
PNPT1	1.72	enzyme	Inhibited	-3.873	7.86e-16	CCL5,CXCL10,GBP4,IFI44,IFIH1,IRF7,ISG15,OAS1,PARP12,PARP9,RTP4,SAMD9L,STAT1,UBE2L6,USP18,XAF1
TLR3		transmembrane receptor	Activated	4.46	9.64e-16	AIM2,ATF3,CCL2,CCL5,CD38,CD69,CXCL10,FAS,GBP3,GBP4,GCH1,GLRX3,HERC5,IFI44,IFI44L,IFI6,IFIH1,IFIT1,IFIT2,IFNG,IRF7,ISG15,MX1,OAS1,OASL,RSAD2,SERPINB9,STAT1,TNFSF10,USP18,ZBTB32
PRL		cytokine	Activated	5.608	9.79e-16	ANXA2,B2M,BST2,CCL2,CCNB1,CD69,CXCL10,EPSTI1,HERC5,HERC6,ID2,IFI44,IFI44L,IFI6,IFIH1,IFIT1,IFIT5,IRF7,ISG15,LAMP3,LY6E,OAS1,OAS2,OAS3,PARP12,PLSCR1,PNPT1,RSAD2,SAMD9L,STAT1,USP18,XAF1
ACKR2		G-protein coupled receptor	Inhibited	-3.873	1.44e-15	CCL5,CXCL10,DDX60,IFI44,IFIT2,IFNG,IRF7,ISG15,OAS1,OAS2,OAS3,OASL,RSAD2,STAT1,USP18
IRF5		transcription regulator	Activated	3.644	4.9e-15	CASP3,CCL5,CXCL10,IFI44,IFIH1,IFIT1,IFIT2,IRF7,ISG15,OAS1,OAS2,OASL,PARP12,PLSCR1,RSAD2,STAT1,TNFSF10,UBE2L6,YWHAE
IRF9		transcription regulator	Activated	2.209	1.35e-14	CD69,CXCL10,GBP1,IFI27,IFIT1,IFIT2,IFNG,IRF7,ISG15,MX1,OAS2,PDCD1,RTP4,STAT1,TNFSF10
NKX2-3		transcription regulator	Inhibited	-3.283	1.93e-14	APOBEC3G,BATF2,CASP1,CCNB2,CD38,CDKN3,CEP55,DDX60,GBP1,GCH1,HMMR,LAP3,LY6E,MT1M,PARP12,PARP9,PLSCR1,PNPT1,PSAT1,RTP4,SAMD9L,STAT1,TRIM22,UBE2L6,USP18,USP41,XAF1
TGM2		enzyme	Activated	3.463	6.51e-14	ATP1B3,CCL2,CDCA7,CXCL10,DDX60,GIMAP2,IFI6,IFIT1,IFIT2,IFIT5,IFNG,LY6E,MT2A,OAS1,OAS2,OAS3,OASL,PARP9,PDGFRB,PLAAT4,PLSCR1,SAMD9L,SLAMF7,SLC27A2,STAT1,TRIM22,XAF1
IL21		cytokine	Activated	3.615	7.4e-14	CALHM6,CASP1,CASP3,CCL5,CD38,CD69,CXCL10,EOMES,FASLG,GBP5,HERC6,ID2,IFIT1,IFIT2,IFNG,IRF7,ISG15,KLRC4-KLRK1/KLRK1,KLRD1,OAS2,OASL,PDCD1,RSAD2,USP18
CD40LG		cytokine	Activated	3.79	9.98e-14	APOBEC3G,ATF3,B2M,CASP1,CCL2,CCL5,CCR5,CD38,CD69,CD8A,CXCL10,EIF2A,FAS,FASLG,GCH1,HSP90AA1,ID2,IFI44,IFI6,IFIT1,IFIT2,IFNG,ISG15,ITGA4,LAMP3,MT1E,MT2A,MX1,PSMA2,RAD50,STAT1,TFRC,TNFAIP6,TNFRSF17,TNFSF10
TCF3		transcription regulator		0.791	1.26e-13	ATF3,BIRC5,CASP3,CCNA2,CCNB1,CCNB2,CD8B,CDK1,CDKN3,CEP55,CKS2,EAF2,ESCO2,GFI1,HMGB2,HMMR,HSPA13,ID2,IGLL1/IGLL5,MAD2L1,MZB1,PRC1,PRDX4,RRM2,SAMD9L,SLAMF7,SLC66A3,SPC25,SUB1,TOP2A,TXNDC5,TYMS
TCF4		transcription regulator		0.15	1.34e-13	APOBEC3G,BIRC5,CASP1,CASP3,CCNA2,CCNB2,CD38,CDK1,CDKN3,CEP55,CKS2,EAF2,ESCO2,FAM111A,FAS,FASLG,GBP3,HMGB2,HMMR,HSPA13,ID2,MAD2L1,MZB1,PRC1,PRDX4,RPL22L1,RPL7,RRM2,SAMD9L,SLAMF7,SLC66A3,SPC25,SUB1,TNFSF10,TXNDC5
E2F4		transcription regulator			3.08e-13	CCNA2,CDK1,CKS1B,CKS2,FAS,GMNN,HLTF,HMMR,MAD2L1,MCM4,PCLAF,PLSCR1,PRC1,PSAT1,PTTG1,RAD51,RAD54L,RRM2,SKA2,SRSF2,TK1,TOP2A,TPX2,UHRF1,UMPS,ZNF267
DDX58		enzyme	Activated	3.871	3.53e-13	CCL2,CCL5,CXCL10,GBP3,IFI27,IFI44,IFIH1,IFIT1,IFIT2,IRF7,ISG15,OAS1,RPS7,RSAD2,STAT1,TNFSF10
IL6		cytokine	Activated	3.577	4.38e-13	AGL,ANXA1,ATF3,BIRC5,BST2,CASP1,CASP3,CASP7,CCL2,CCL5,CCNA2,CCNB1,CCNB2,CCR5,CD38,CD48,CDK1,CDKN3,CXCL10,EOMES,ERBIN,FAS,FASLG,GBP3,GCH1,ID2,IFIT1,IFIT2,IFNG,ITGAV,JCHAIN,KIFC1,KLRD1,LAG3,LTF,MAD2L1,PCLAF,PDCD1,PTTG1,RAB27A,RRM2,SPC25,STAT1,STOM,TFRC,TK1,TNFRSF17,TNFSF10,TOP2A
TCR		complex	Activated	2.301	4.42e-13	AIM2,ATP5PB,CCL5,CCR5,CD38,CD69,CD8B,CXCL10,EOMES,FAS,FASLG,GBP4,GFI1,HERC5,IFI44,IFI44L,IFI6,IFIH1,IFIT1,IFIT2,IFNG,IRF7,ISG15,MX1,NME1,OAS1,OASL,PDCD1,RPL7,RPL9,RSAD2,STAT1,ZBTB32
EIF2AK2		kinase	Activated	3.746	5.03e-13	ATF3,BIRC5,FAS,IFI27,IFI6,IFIT1,IFIT5,IFNG,ISG15,MT1M,OAS1,OAS3,PARP12,PARP9,PLSCR1,STAT1,UBE2L6,USP18
IFIH1	1.33	enzyme	Activated	2.599	9.58e-13	CCL2,CCL5,CXCL10,FAS,IFI27,IFI44L,IFIT1,IRF7,ISG15,OAS1,OAS2,RSAD2,SIGLEC1
PML		transcription regulator	Activated	3.81	1.17e-12	BIRC5,BST2,CFL1,DDX60,DNAJB9,EPSTI1,FAS,HERC6,ID2,IFI27,IFI44,IFI44L,IFIH1,IFIT1,IRF7,ISG15,MX1,OAS1,OAS2,OAS3,PLSCR1,STAT1
NR1H3		ligand-dependent nuclear receptor		0.802	1.95e-12	ATF3,BIRC5,CCL2,CCL5,CCNA2,CCNB1,CCNB2,CCR5,CD38,CD47,CDK1,CKS1B,CXCL10,DDX60,E2F7,GBP4,IFIT2,INSIG2,IRF7,LAG3,MELK,PRC1,RAD51,TOP2A,UHRF1
IL15		cytokine	Activated	3.938	1.96e-12	ANXA1,CASP3,CCL2,CCL5,CD160,CD38,CD69,CD8A,CD8B,CKS1B,CKS2,CTSW,CXCL10,EOMES,FAS,FASLG,FYB1,GNLY,HAT1,IFIT1,IFNG,IL2RG,KLRC4-KLRK1/KLRK1,KLRD1,LDHA,MX1,NME1,PDCD1,PDCD5,PFN1,PRDX4,TFRC,TNFRSF17,TNFSF10,TOP2A
IFNA4		cytokine	Activated	3.492	2.53e-12	CD69,CXCL10,GBP5,IFIH1,IFIT1,IFIT2,IFNG,ISG15,MX1,OASL,PLAAT4,RSAD2,USP18
SOCS1		other	Inhibited	-4.292	3.41e-12	CCL2,CD69,CXCL10,FAS,GBP5,IFI27,IFI44,IFIH1,IFIT1,IFIT2,IFNG,IRF7,ISG15,MX1,OAS1,OAS2,RSAD2,STAT1,TRIM22,USP18
IFN type 1		group	Activated	3.236	1.08e-11	BST2,CCL5,CD69,CXCL10,IFIH1,IFIT1,IFIT2,IFNG,ISG15,OASL,PLAAT4,STAT1,TNFSF10
Ifn		group	Activated	3.903	2.08e-11	B2M,CD69,CXCL10,FAS,IFIH1,IFIT1,IRF7,ISG15,ITGA4,MX1,OAS2,OAS3,OASL,PLAAT4,RSAD2,STAT1,TFRC,TRIM22
IFNLR1	1.17	transmembrane receptor			2.84e-11	ATF3,CCL5,CXCL10,IFI44,IFIH1,IFIT2,IRF7,ISG15,ITGAV,MX1,OASL,RSAD2
MAVS		other	Activated	3.671	4.89e-11	CCL5,CXCL10,IFIT1,IFIT2,IFNG,IRF7,ISG15,OAS1,OAS2,OASL,PARP12,RSAD2,STAT1,UBE2L6
USP18	3.41	peptidase	Inhibited	-2.939	6.36e-11	CCL5,CXCL10,IFI6,IFIH1,IFNG,IRF7,ISG15,MX1,OAS1,TNFSF10
TLR9		transmembrane receptor	Activated	4.685	7.3e-11	AIM2,ATF3,CCL5,CCNA2,CCNB1,CD38,CD69,CXCL10,FAS,GCH1,GLRX3,IFI44L,IFIT1,IFIT2,IFNG,IRF7,ISG15,MX1,OAS2,OAS3,RSAD2,STAT1,TNFSF10,USP18
IL4		cytokine		0.554	9.57e-11	ANXA1,ANXA2,BIRC5,CAND1,CASP3,CCL2,CCL5,CCR5,CD38,CD69,CD8A,CDK1,CXCL10,EOMES,F2R,FAS,FASLG,GBP3,GBP5,GFI1,GTSE1,IFI44,IFI44L,IFIH1,IFNG,IFNLR1,IRF7,ISG15,ITGA4,ITGAV,JCHAIN,KLRD1,LRPPRC,OAS3,OASL,PDCD1,PLSCR1,PSMA2,PSMA6,RAD50,SH2D1A,SLAMF7,SLC4A7,STAT1,STK39,TFEC,TFRC,TMED5,TNFRSF17,USO1,VPS13C,XPOT
RICTOR		other	Inhibited	-3.129	1.08e-10	ATP5F1C,ATP5MF,ATP5PB,ATP5PF,CD69,COX7B,FABP5,IFIT2,IFNG,ISG15,MRPL13,NDUFA4,NDUFA5,NDUFA9,OAS2,PSMA2,PSMA3,PSMA6,PSMC6,PSMD14,RPL7,RPL9,RPS4Y1,RSL24D1,UQCRB
IFNL4		cytokine	Activated	2.622	1.1e-10	CXCL10,IFIH1,ISG15,MX1,OAS1,OAS2,STAT1
CSF2		cytokine	Activated	4.522	1.41e-10	ANXA1,BIRC5,CASP1,CASP3,CCL2,CCNA2,CCNB1,CCR5,CD38,CD69,CD8A,CDK1,CKS1B,CXCL10,E2F7,F2R,FAS,GCH1,ID2,IFNG,IFNLR1,ITGA4,LAMP3,LDHA,PRC1,RAD51,RBM3,RRM2,SERPINB9,SLAMF7,SPC25,TOP2A,TPX2,UHRF1
CDKN2A		transcription regulator	Inhibited	-3.172	1.59e-10	BIRC5,CASP3,CCL2,CCL5,CCNA2,CCNB1,CDK1,CENPK,CXCL10,DEK,EED,FAM111A,GTSE1,HAUS1,HMGB2,IFNG,IL2RG,ITGAV,KIFC1,MAD2L1,MCM4,MELK,PDGFRB,RAB27A,RRM2,TK1
CGAS		enzyme	Activated	2.963	2.25e-10	CCL5,CXCL10,IFI44,IFIT2,IRF7,ISG15,OAS1,RSAD2,USP18
RNASEH2A		enzyme			2.34e-10	CXCL10,IFI44,IFIH1,IFIT2,IRF7,ISG15,OAS1,OASL,PARP9,RSAD2,USP18
IFNE		cytokine	Activated	3.124	4.12e-10	APOBEC3G,BST2,CXCL10,HERC5,IFIH1,IFIT2,IFNG,ISG15,PLAAT4,STAT1,USP18
TMEM173		other	Activated	3.415	4.88e-10	CCL5,CXCL10,GBP5,IFI44,IFIT2,IRF7,ISG15,KLRD1,OAS1,OASL,RSAD2,USP18
IL27		cytokine	Activated	3.764	4.97e-10	B2M,BST2,CCL2,CCL5,CD38,CD69,CXCL10,EOMES,FASLG,ID2,IFNG,IFNLR1,LAG3,MX1,OAS1,PLAAT4,STAT1,TNFSF10
DNASE2		enzyme	Inhibited	-2.606	5.73e-10	CXCL10,IFNG,IRF7,ISG15,OAS1,OAS3,RSAD2,RTP4,TNFSF10,USP18
NFATC2		transcription regulator	Activated	3.252	6.98e-10	CASP3,CCL5,CCNA2,CCNB1,CCR5,CXCL10,FAS,FASLG,GBP4,IFIT2,IFNG,IRF7,ISG15,LDHA,OASL,PDCD1,PDCD5,RAB10,RSAD2,STAT1,ZBTB32
BTK		kinase	Inhibited	-3.302	8.65e-10	C1D,CD38,CD69,CXCL10,FABP5,IFI44L,IFIT1,IFNG,IGLL1/IGLL5,ISG15,ITGAV,MTHFD2,MX1,OAS2,OAS3,STAT1
FADD		other	Activated	2.705	1.7e-09	CASP3,CASP7,CDK1,CXCL10,ELMOD2,FAS,FASLG,IFIH1,IFIT2,IFNG,IRF7,LY6E,NAT1,STAT1
IRF4		transcription regulator	Inhibited	-3.493	1.82e-09	B2M,CCNB1,CCNC,CDK1,CXCL10,EOMES,GBP1,IFNG,IRF7,ISG15,OAS1,PLSCR1,PSMA2,RAD51,STAT1,SUB1,TK1,TNFSF10
CD28		transmembrane receptor	Activated	2.502	1.83e-09	ANXA1,ATP11B,ATP5F1C,CASP3,CCR5,CD69,CLK1,CYCS,EOMES,FASLG,FYB1,GBP1,HAT1,HINT1,IFNG,IGLL1/IGLL5,ITGA4,LDHA,MT-CO1,PDCD1,PRDX4,PSMA6,SLC7A1,SNRPB,STOM,TFRC,TNFSF10
IFNA10		cytokine	Activated	2.602	2.95e-09	CXCL10,IFIH1,IFIT1,IFNG,ISG15,MX1,PLAAT4
IFNA21		cytokine	Activated	2.596	2.95e-09	CXCL10,IFIH1,IFIT1,IFNG,ISG15,MX1,PLAAT4
IFNA5		cytokine	Activated	2.602	2.95e-09	CXCL10,IFIH1,IFIT1,IFNG,ISG15,MX1,PLAAT4
IFNA7		cytokine	Activated	2.602	2.95e-09	CXCL10,IFIH1,IFIT1,IFNG,ISG15,MX1,PLAAT4
IFNA14		cytokine	Activated	2.602	2.95e-09	CXCL10,IFIH1,IFIT1,IFNG,ISG15,MX1,PLAAT4
IFNA6		cytokine	Activated	2.602	2.95e-09	CXCL10,IFIH1,IFIT1,IFNG,ISG15,MX1,PLAAT4
VCAN		other		1.901	3.01e-09	CASP1,CASP3,CCL2,FABP5,FAS,IFI44,IFI44L,IFI6,IFIT1,IFIT2,IFNG,MX1,OAS2,OAS3,SERPING1,STAT1,TRIM22,XAF1
MAP3K7		kinase		0.163	3.68e-09	CCL5,CXCL10,GBP1,GCH1,IFI44,IFIH1,IFIT1,IFIT2,IRF7,OAS2,OASL,TNFSF10,XAF1
ISGF3		complex		1.964	4.05e-09	IFIH1,IFIT2,IRF7,ISG15,RSAD2,TNFSF10
IL12 (complex)		complex	Activated	2.227	4.54e-09	CASP1,CASP3,CCL2,CCL5,CCR5,CD69,CXCL10,EOMES,FAS,FASLG,IFIH1,IFIT2,IFNG,ISG15,ITGA4,KLRC4-KLRK1/KLRK1,KLRD1,PDCD1,SH2D1A,TFRC
IFNA8		cytokine	Activated	2.613	5.44e-09	CXCL10,IFIH1,IFIT1,IFNG,ISG15,MX1,PLAAT4
IFNA16		cytokine	Activated	2.602	5.44e-09	CXCL10,IFIH1,IFIT1,IFNG,ISG15,MX1,PLAAT4
TAB1		enzyme	Inhibited	-2.985	6.6e-09	CCL5,CXCL10,GBP1,GCH1,IFIH1,IFIT1,IRF7,TNFSF10,XAF1
LDLR		transporter			8.69e-09	BIRC5,CCL2,CCL5,CCNA2,CCNB1,CCNB2,CCR5,CD47,CDK1,CKS1B,E2F7,FABP5,IFNG,IRF7,LAG3,PRC1,PSMC6,RAD51,TOP2A,UHRF1
TLR7		transmembrane receptor	Activated	4.272	9.4e-09	ATF3,CCL2,CCL5,CCNB1,CD38,CD69,CXCL10,GNG2,IFI44,IFI44L,IFIT1,IFNG,IRF7,ISG15,MCOLN2,MX1,OAS2,OAS3,RSAD2,STAT1
TREM1		transmembrane receptor		0.538	1.14e-08	ATF3,CCL5,CDK1,CENPU,CKS2,CRTAM,CXCL10,DTL,E2F7,IFIT2,IFNG,ISG15,LAMP3,MCOLN2,MT1E,MT1M,OASL,RHOU,SLAMF7
PRDM16		transcription regulator	Inhibited	-2.929	1.19e-08	CCL5,CXCL10,GBP3,IFI44,IFIT2,IRF7,OAS2,OAS3,STAT1
E2F3		transcription regulator	Activated	2.891	1.23e-08	BIRC5,CASP7,CCNA2,CCNB1,CCNB2,CDK1,DEK,EED,HMGB2,MAD2L1,MCM4,MT1B,PCLAF,PTTG1,RAD51,RRM2,TK1,TPX2
SP110		transcription regulator	Inhibited	-3.5	1.54e-08	ATF3,BST2,CXCL10,F2R,IFI27,IFI6,IFIH1,IFIT1,ITGAV,MX1,OAS1,OAS3,PERP,PLSCR1,STAT1,TAB3
CLDN7		other		-1.175	1.63e-08	CLIP4,IFI44,IFI6,LIMA1,MRPL40,MT1A,MT2A,MX1,NCOA7,NUDT21,PRSS23,RPS7,SLC66A3,TMCO1,UBE2L6
IL12 (family)		group		1.776	2.27e-08	ATF3,CCL5,CCR5,CD69,FASLG,GZMH,IFNG,KLRC4-KLRK1/KLRK1,LAIR2,NKG7,PDCD1,SH2D1A,STAT1,TFRC,TNFSF10
PARP9	1.49	enzyme	Activated	2.621	2.56e-08	IFI44,IFIT1,IFIT2,IRF7,ISG15,OAS2,STAT1
YY1		transcription regulator		-1.342	3.61e-08	BIRC5,CASP7,CCNA2,CCNB1,CCNB2,CCR5,FAS,GBP1,ID2,IFNG,IGLL1/IGLL5,JCHAIN,MAD2L1,MATR3,MCM4,PERP,PNRC2,PRC1,RAD51,TOP2A,UHRF1,YWHAE
mir-21		microRNA	Inhibited	-3.974	3.84e-08	ASPM,CCL2,CCNA2,CCNB1,CKS2,CXCL10,DLGAP5,FAS,FASLG,GBP3,GBP5,GTSE1,IFNG,KIFC1,NME1,OAS2,OAS3,PRC1,SIGLEC1,STAT1,TOP2A,UBE2L6
TBK1		kinase		0.069	4.18e-08	CCL5,CXCL10,IFI44,IFIT1,IFIT2,IFNG,IRF7,ISG15,OAS1,OAS2,OAS3,OASL,RSAD2
IFN alpha/beta		group	Activated	3.336	5e-08	CCL2,CCL5,CD69,CXCL10,IFIT2,IFNG,IRF7,LY6E,RSAD2,SERPINB9,STAT1,TNFSF10
Ifn gamma		complex	Activated	2.936	5.37e-08	APOBEC3G,CASP1,CASP3,CCL2,CCL5,CXCL10,FAS,GBP1,IFI44L,SH2D1A,STAT1,TNFSF10,XAF1
TGFB1		growth factor		1.383	6.04e-08	AIM2,ANXA2,ASPM,B2M,BIRC5,CASP1,CASP3,CCL2,CCL5,CCNA2,CCNB1,CCNB2,CCR5,CD69,CDC7,CDK1,CDKN3,CFL1,CKS1B,CKS2,CXCL10,EOMES,F2R,FABP5,FAS,FASLG,GBP1,GFI1,GNG2,HAT1,HINT1,HLTF,HSP90AA1,ID2,IFI27,IFIH1,IFNG,ITGA4,ITGAV,KLF10,KLRC4-KLRK1/KLRK1,KLRD1,LDHA,MBNL2,MTHFD2,NME1,PDCD1,PDGFRB,PI4K2B,PLSCR1,PRC1,PRDX4,PSAT1,RAB6A,RAD51,RBM3,RHOU,RSAD2,SAR1B,SLC7A1,SPC25,SRSF2,STAT1,TFRC,TNFAIP6,TOP2A,TYMS,USO1,…
CTLA4		transmembrane receptor	Inhibited	-2.666	8.32e-08	CCNA2,CD69,CXCL10,FASLG,FGFBP2,IFNG,LAG3,LAMP3,PDCD1,TOP2A,TPX2
IL2		cytokine	Activated	4.745	9.38e-08	ANXA1,APOBEC3G,ARHGEF3,CASP1,CASP3,CCL2,CCL5,CCR5,CD160,CD38,CD47,CD69,CD8A,CTSW,CXCL10,CYCS,EOMES,FAS,FASLG,GFI1,IFNG,IL2RG,ITGA4,KLRC4-KLRK1/KLRK1,KLRD1,LY6E,MX1,NME1,PDCD1,SERPINB9,TFRC,TNFRSF17,TNFSF10,UMPS
JAK		group	Activated	3	1.1e-07	CCL2,CXCL10,IFI6,IFIH1,IFIT1,IFIT2,ISG15,RSAD2,STAT1
PTGER2		G-protein coupled receptor	Activated	3.606	1.23e-07	ASPM,CCNA2,CCNB2,CDKN3,CEP55,CKS2,IFNG,KLRD1,MASTL,MELK,PRC1,TNFAIP6,TPX2
ERBB2		kinase	Activated	2.833	1.25e-07	ANXA2,ASPM,ATP1B3,BIRC5,CAPZA2,CCL2,CCL5,CCNA2,CCNB1,CCNB2,CD47,CDC37L1,CDC7,CDCA7,CDK1,CDKN3,CKS1B,CKS2,CXCL10,E2F7,EPSTI1,F2R,GINS2,GOLPH3,GTF3A,GZMH,HMGB2,ID2,IFNG,JCHAIN,LDHA,MCM4,PRC1,RRM2,SLC4A7,TK1,TOP2A,TYMS
SIRT1		transcription regulator	Inhibited	-3.845	1.26e-07	ATXN10,BIRC5,CCL5,CCNB2,CYCS,DDX60,EIF2S2,FAS,GBP3,IFI44,IFNG,IL2RG,IRF7,JCHAIN,LY6E,MT-CO1,NAT1,NDUFA5,NKG7,OAS1,OAS2,PARP12,RSAD2,RTP4,STAT1,USP18
MSC		transcription regulator	Activated	2.53	1.27e-07	CCL2,DDX60,EPSTI1,IFI27,IFI44,IFI44L,IFIT1,IRF7,JCHAIN,XAF1
RB1		transcription regulator		-1.028	1.28e-07	BIRC5,CASP3,CASP7,CCNA2,CCNB1,CDK1,CENPK,DEK,EED,EOMES,FAM111A,FAS,GMNN,HAUS1,HMGB2,MCM4,MELK,NDUFA4,NDUFA5,NDUFA9,NME1,PCLAF,RAB27A,RAD51,RRM2,TYMS,YWHAE
E2f		group	Activated	2.957	1.31e-07	CCNA2,CCNB1,CDC7,CDK1,GINS2,GMNN,MAD2L1,MCM4,RAD51,RRM2,SKA2,TMEM126B,TPX2,TYMS
TICAM1		other	Activated	3.771	1.37e-07	CCL2,CCL5,CD38,CXCL10,FAS,IFIT1,IFIT2,IFNG,IRF7,ISG15,OASL,PSTPIP2,RSAD2,TFEC,TNFSF10
PIK3CG		kinase	Inhibited	-3.237	1.38e-07	B2M,CD47,CD8A,CTSW,CXCL10,GBP4,GBP5,GZMH,IFNG,OAS2,STAT1,TK1,TNFSF10
CCND1		transcription regulator	Activated	3.048	1.72e-07	ASPM,BIRC5,CCNA2,CDCA7,CENPK,CENPN,CEP55,DTL,E2F7,ERBIN,ESCO2,ITGAV,MCM4,MELK,PCLAF,RAD51,RNF170,RRM2,SPC25,STOM,TPX2,TYMS,UHRF1
E2F1		transcription regulator	Activated	3.402	1.75e-07	BIRC5,CASP3,CASP7,CCNA2,CCNB1,CCNB2,CDK1,EED,FAS,GMNN,HLTF,HMGB2,IFNG,MAD2L1,MCM4,PCLAF,PDCD5,PSAT1,RAD51,RAD54L,RRM2,SRSF2,TK1,TOP2A,TYMS,UHRF1,UHRF2,UMPS,YWHAE
LDL		complex	Activated	2.064	1.79e-07	ATF3,CASP1,CASP3,CASP7,CCL2,CCL5,CDK1,CXCL10,EMB,FAS,FASLG,IFIT2,IFNG,IRF7,ITGAV,MX1,NME1,SIGLEC1,TNFAIP6,TNFSF10
IFNK		cytokine	Activated	2.442	1.81e-07	CXCL10,IFIH1,IFNG,MX1,OAS1,PLAAT4,STAT1
IRF2		transcription regulator		0.313	1.95e-07	B2M,CASP1,CXCL10,FAM111A,FASLG,GBP1,IFNG,IRF7,ISG15,OAS1,SLC7A1,TNFSF10,UBE2L6,USP18
TREX1		enzyme	Inhibited	-2.407	2.19e-07	CXCL10,IFI44,IFIT2,ISG15,OASL,USP18
TBX2		transcription regulator	Activated	2.714	2.31e-07	ATF3,CCNA2,CCNB1,CDK1,CKS1B,E2F7,HAUS1,MAD2L1,MCM4,PHTF2,PRC1
PTGER4		G-protein coupled receptor	Inhibited	-2.853	2.56e-07	CCL2,CD69,CXCL10,GBP4,HERC6,IFIH1,IFIT2,IRF7,LPAR6,MASTL,RSAD2,RTP4,TNFSF10,USP18,XAF1
GAPDH		enzyme	Inhibited	-2.137	2.74e-07	CCL2,IFI6,IFIT2,OAS1,OAS2,OAS3,STAT1,UBE2L6
MYBL2		transcription regulator	Activated	2.797	3e-07	BIRC5,CCNA2,CCNB1,CCNB2,CDK1,FASLG,IFNG,TFEC,TOP2A
Rb		group	Inhibited	-2.789	3.04e-07	BIRC5,CCL2,CCNA2,CDK1,EED,GMNN,HERC5,MAD2L1,MCM4,TOP2A,TYMS
AKT1		kinase		0.268	3.25e-07	BIRC5,CASP3,CCL2,CCL5,CD69,CKS2,CXCL10,FABP5,FAS,FASLG,HMGB2,IFNG,MATR3,MT2A,PDCD1,PDGFRB,SLC4A7,TK1,TNFSF10,TYMS,UBE2L3
NRAS		enzyme		-1.941	3.91e-07	B2M,CCL5,CCNB1,CCNB2,CD48,CDKN3,IFIH1,IFIT1,IFNG,ISG15,JCHAIN,KLRD1,PERP,SLC66A3,SPC25,STAT1,USP18
FOXM1		transcription regulator	Activated	3.493	4.54e-07	ANXA1,BIRC5,CCNA2,CCNB1,CCNB2,CDK1,CDKN3,CKS1B,CKS2,GTSE1,LDHA,PRC1,PTTG1,TOP2A
BRCA1		transcription regulator	Activated	2.378	4.7e-07	BIRC5,CCL5,CCNB1,CCNB2,FAS,IFI27,IFI6,IFIT1,IFIT2,IRF7,MAD2L1,MX1,PERP,PLSCR1,RAD51,STAT1
MTPN		transcription regulator	Activated	3.283	5.1e-07	ANXA1,CASP3,CASP7,CCNA2,CCNB1,CCNB2,CCNC,CDK1,FAS,IFNG,TNFSF10
ZBTB17		transcription regulator			5.1e-07	ASPM,CCNA2,CCNB1,CCNB2,CDK1,CEP55,HMMR,PRC1,SGO2,TOP2A,TPX2
FZD9		G-protein coupled receptor	Activated	2.425	5.23e-07	CCL5,CXCL10,IFI44,IRF7,ISG15,STAT1
TNFSF10	1.04	cytokine		0.878	5.33e-07	BIRC5,CASP3,CD69,FASLG,IFI27,IFI6,IFIT1,IFNG,ISG15,STAT1,TFRC,TNFSF10
NFKBIA		transcription regulator	Activated	2.311	5.38e-07	ATP5MF,CAPZA2,CCL2,CCL5,CCNA2,CCNB1,CCNC,CD69,CHI3L2,CKS1B,CXCL10,EOMES,FAS,FASLG,GBP3,GCH1,IFI6,IFNG,ISG15,ITGAV,LIMA1,LY6E,RNF19A,SERINC1,TFRC,TNFSF10
IGF1R		transmembrane receptor		1.405	5.87e-07	ATP5MF,ATP5PF,CCL5,CD38,CD48,CDK1,CKS2,CYCS,ID2,MT-CO1,NDUFA4,NDUFA9,NME1,PDCD10,PSMC6,RBM3,RPL7,RPL9,TNFSF10,TYMS
PRDM1		transcription regulator		0.522	6.06e-07	ADGRG1,AIM2,APOBEC3C,CD160,GNLY,IFNG,ITGA4,JCHAIN,LAG3,MS4A4A,MT2A,PDCD1,PLAAT4,RSAD2,TNFAIP6,TNFRSF17,TNFSF10,UHRF2
RARA		ligand-dependent nuclear receptor		1.587	6.15e-07	ASPM,BIRC5,CCNA2,CCNC,CD38,CDK1,CDKN3,CENPM,CENPN,CENPU,E2F7,FASLG,IFI44,IFI44L,IFNG,ITGA4,LTF,MAD2L1,OAS1,PTTG1,RSAD2,RTP4,STAT1
RNASEH2B		enzyme			6.16e-07	CCL5,CXCL10,IFI44,ISG15,OAS1
IRF8		transcription regulator		0.972	6.46e-07	ATF3,B2M,CASP3,CCL5,FAS,GBP1,IFI44L,IFI6,IFIT2,IFNG,ISG15,OAS1,STAT1,TK1
SATB1		transcription regulator		0.299	9.39e-07	CD69,CD8A,EPSTI1,EVI2A,FASLG,HSP90AA1,IRF7,LAG3,MT1A,PDCD1,SLC27A2,TRIM22,UBE2L6,UHRF1,XAF1
STAT6		transcription regulator	Inhibited	-2.616	9.68e-07	ANXA1,CCL2,CCL5,CCR5,CD38,CD69,CTSW,CXCL10,GBP3,GBP5,GFI1,GTSE1,IFI44,IFI44L,IFIH1,IFNG,IRF7,ISG15,OAS3,OASL,PLSCR1,RAD50,SLC4A7,STK39,TFEC
AREG		growth factor		1.571	1.05e-06	BIRC5,CCNA2,CCNB1,CCNB2,GBP1,IFI6,IFIT2,PRC1,RRM2,TNFAIP6,TOP2A
TNF		cytokine	Activated	5.379	1.16e-06	ANXA1,ATF3,ATP5PF,B2M,BIRC5,BST2,CASP1,CASP3,CASP7,CCL2,CCL5,CCR5,CD38,CD47,CD69,CHI3L2,CXCL10,FABP5,FAS,FASLG,GBP1,GBP3,GBP4,GCH1,HERC5,IFI27,IFI6,IFIH1,IFIT1,IFIT5,IFNG,IRF7,ISG15,ITGA4,ITGAV,KIAA1671,KLF10,LAMP3,LDHA,LPAR6,MT1A,MT2A,MX1,NME1,OAS1,OAS2,OAS3,OASL,PDCD1,PLAAT4,PLSCR1,PRSS23,PSMA2,RAB6A,RCAN2,RNASE2,RRM2,SERPINB9,SLC7A1,STAT1,TFRC,THAP12,TK1,TNFAIP6,TNFSF10,ZNF267
CD2		transmembrane receptor	Activated	2.164	1.22e-06	CCNA2,CCNB1,CD48,CD8A,FAS,FASLG,IFNG,STAT1
CD24		other	Activated	3.162	1.23e-06	ADD3,ASPM,ATF3,HMMR,LRPPRC,OASL,RAD50,SPG11,TMEM135,TOP2A,USO1,VPS13C
Histone h3		group			1.4e-06	ADD3,B2M,BIRC5,CCL2,CCL5,CCNA2,CCNB1,CD69,CXCL10,EOMES,FASLG,GFI1,ID2,IFI6,IFNG,IRF7,MAD2L1,MCM4,MX1,NDUFA5,PSMA2,RSAD2,STOM,TNFSF10,TOP2A,USP18
NFYB		transcription regulator			1.48e-06	ACTR6,CCNB1,CCNB2,CDK1,CKS2,DTL,FAS,HMGB2,HSPA13,PCLAF,PDGFRB,PSMC6,PTTG1,RAD51,RRM2,TOP2A,TSNAX,TYMS,UHRF1
KRAS		enzyme		-1.561	1.55e-06	ATF3,B2M,BIRC5,CASP1,CASP3,CCNA2,CCNB1,CXCL10,FAS,FASLG,GMNN,IFI6,IFIT1,IFNG,ISG15,LAMP3,LDHA,MT-CO1,MX1,OAS1,PRC1,PRDX4,PSMC6,PTTG1,RAB27A,STAT1,STOM,TIMM10,TK1,TOP2A,VAPA
FOXO1		transcription regulator	Activated	4.165	1.96e-06	ASPM,ATP5PF,BIRC5,CCNA2,CCNB1,CCNB2,CDK1,CXCL10,CYCS,DLGAP5,EOMES,FABP5,FAS,FASLG,IFNG,IGLL1/IGLL5,ITGAV,MRPL47,NDUFA4,NDUFA9,PDCD1,PLSCR1,PRC1,SPC25,TNFSF10
CD226		other		0.422	2.01e-06	BIRC5,CASP3,CD69,IFNG
FOXO3		transcription regulator		0.341	2.01e-06	ANXA1,BIRC5,CCNB1,CCNB2,CDKN3,CEP55,CXCL10,DLGAP5,FABP5,FASLG,GMNN,IFIH1,IFNG,MCM4,MTHFD2,PRDX3,PTTG1,SKA2,SLC7A1,TNFSF10,TPX2
LIN9		other	Activated	2.416	2.15e-06	BIRC5,CCNA2,CCNB1,CDK1,CEP55,DLGAP5
SYVN1		transporter	Activated	2.874	2.49e-06	ATP1B3,FAS,HERC5,IFI44,ITGAV,NUDT21,PFN1,RAB10,SLC4A7,STOM,TFRC,TMEM106B,VAMP7
CREBBP		transcription regulator		-0.277	3e-06	ARHGEF3,B2M,BIRC5,CCL5,CCR5,CD160,CXCL10,EOMES,EPSTI1,EVI2A,FASLG,GFI1,GNG2,IFNG,ISG15,OAS3,PDGFRB,RSAD2,RTP4,SH2D1A,STOM,TNFSF10,USP18
INSR		kinase		1.698	3.55e-06	ATF3,ATP5MF,ATP5PF,BIRC5,CCL2,CDK1,CEBPZ,CFL1,CYCS,DEK,GCH1,IFNG,KLF10,MCM4,MT-CO1,NDUFA4,NDUFA9,RAD51,RRM2,THAP12,UHRF1,XRN1,ZFAND5
STK11		kinase		0.753	4.03e-06	ATF3,ATP5F1C,ATP5MF,CCL2,CCNA2,GFI1,IFNG,LDHA,NAP1L5,NDUFA4,NDUFA9,PDCD1,PSAT1,RAB10,RRM2,TNFSF10,TOP2A,TYMS,UMPS
PAF1		other	Activated	2.828	4.14e-06	CCL5,HERC5,IFI44,IFI44L,ISG15,OAS2,OAS3,OASL
RABL6		other	Activated	3	4.28e-06	CCNA2,CCNB1,CKS1B,HMMR,MAD2L1,MELK,PRC1,TOP2A,TPX2
CHUK		kinase	Activated	2.591	4.34e-06	ATF3,CCL2,CCL5,CCNB1,CXCL10,FAS,GBP3,GBP4,GCH1,HSP90AA1,IFIT2,IFNG,ISG15,KLF10,PLSCR1,TK1
IFNA17		cytokine		1.982	4.59e-06	CXCL10,IFIH1,IFNG,MX1,PLAAT4
CKS1B	1	kinase		1.981	4.62e-06	CCNA2,CCNB1,CDK1,CKS1B
ISG15	3.34	other		-1	4.62e-06	IFI6,IFNG,MX1,OAS1
HSPA5		enzyme		1.38	4.85e-06	BIRC5,CASP3,CCL5,CD47,CXCL10,EIF2A,IFIT1,ISG15
ITK		kinase		1.47	5.1e-06	CCL5,EOMES,F2R,FAS,FASLG,IFNG,KLRD1,LPAR6,SLAMF7,TNFSF10
TP73		transcription regulator		-0.967	5.13e-06	ATF3,B2M,BIRC5,CASP1,CASP3,CCL2,CCNA2,CCNB1,CDK1,CDKN3,CKS2,CXCL10,DCLRE1A,FAS,GTSE1,ID2,LDHA,MT1B,PDGFRB,PERP,SERPING1,TPX2,TRIM22
TFRC	1.1	transporter	Inhibited	-2.449	5.68e-06	ADGRG1,ANXA2,ATF3,CASP3,CCNA2,CCNB1,CDK1,ID2,LDHA,TNFSF10
mir-15		microRNA	Activated	2.307	6.27e-06	BIRC5,CCL2,CCL5,CD69,IFIT1,IFNG,ISG15,MX1,OAS1
ESR1		ligand-dependent nuclear receptor	Activated	3.222	6.41e-06	ADD3,ASPM,ATF3,BIRC5,CCL2,CCNA2,CCNB1,CCNC,CD69,CDK1,CDKN3,CENPK,CENPM,CENPN,CENPU,DNAJC1,FAS,GOPC,HSP90AA1,HSPA13,IFI27,IFI44,IFI44L,IFI6,IFNG,KLRC4-KLRK1/KLRK1,LIMA1,LTF,MAD2L1,MAP4K5,MX1,NME1,PDCD5,PPP1R12A,PPP2R5C,PRSS23,PSAT1,PTTG1,RAB27A,RAB6A,RSAD2,RTP4,SERPINB9,SGO2,SLC7A1,STAM2,STAT1,TFRC,TNFAIP6,TNFSF10,XRN1
APP		other	Activated	3.372	6.94e-06	ATP5F1C,ATP5PF,CASP3,CCL2,CCL5,CCR5,CD69,CDK1,CFL1,CXCL10,CYCS,EOMES,FASLG,GBP4,GNG2,HERC6,HINT1,HSP90AA1,IFIH1,IFIT2,IFNG,IRF7,ITGA4,LDHA,LPAR6,MASTL,MT-CO1,NDUFA5,NME1,PDGFRB,PPIA,RSAD2,RTP4,SNX14,TNFSF10,TOP2A,USP18,XAF1,YWHAE
FASLG	1.57	cytokine		1.134	7.26e-06	BIRC5,CASP3,CCL2,CXCL10,FAS,FASLG,IFNG
CD40		transmembrane receptor	Activated	2.664	7.36e-06	APOBEC3G,BIRC5,CCL2,CCL5,CCNA2,CD38,CD69,CD8A,CXCL10,FAS,FASLG,IFNG,JCHAIN,PDCD1,SLAMF7,TNFSF10
YAP1		transcription regulator		1.751	8.94e-06	ACAT1,BIRC5,CASP3,CCNA2,CCNB1,CDK1,ID2,LDHA,RAD51,RRM2,TK1,TOP2A,TYMS,UHRF1
PSEN1		peptidase		1.091	9.54e-06	ATP5F1C,ATP5PF,CASP3,CCL5,CCR5,CFL1,CYCS,F2R,FASLG,GNG2,HINT1,HSP90AA1,IFNG,IRF7,MT-CO1,NDUFA5,NME1,PDGFRB,PPIA,PRC1,SNAPC3,YWHAE
RRP1B		transcription regulator			9.57e-06	BIRC5,CASP3,CASP7,CCNA2,CCNB2,CDK1,HAT1,HSP90AA1,MCM4,PERP,TOP2A
IL10		cytokine		0.357	1.09e-05	ARAP2,CASP3,CCL2,CCL5,CCR5,CHI3L2,CXCL10,FAS,FASLG,IFIT2,IFNG,ITGA4,KLRC4-KLRK1/KLRK1,KLRD1,LAG3,LAMP3,PDCD1,STAT1,TFRC,TNFRSF17,TNFSF10
E2F2		transcription regulator	Activated	2.236	1.13e-05	BIRC5,CCNA2,CCNB1,CCNB2,CDK1,EED,MCM4,RAD51,RRM2
EBI3		cytokine	Activated	2.236	1.16e-05	B2M,EOMES,IFNG,LAG3,MX1,PDCD1,STAT1,TNFSF10
IL3		cytokine		1.97	1.29e-05	CASP3,CCL2,CD48,CD69,CEBPZ,COPS4,F2R,FAS,ITGAV,JCHAIN,LAMP3,PTPN22,RBM3,RPL7,RPS4Y1,RPS7,SLAMF7,TK1,TNFSF10,ZFAND5
IL18		cytokine	Activated	3.214	1.31e-05	ATF3,CCL2,CCL5,CCR5,CD69,CXCL10,FAS,FASLG,GZMH,IFNG,KLRC4-KLRK1/KLRK1,LAIR2,NKG7,PDCD1
TRPS1		transcription regulator	Inhibited	-2.828	1.33e-05	CCNA2,CCNB2,CDK1,PTTG1,SERPING1,SPC25,TOP2A,TPX2
TNK1		kinase	Activated	2.236	1.35e-05	IFIH1,IFIT2,IRF7,OAS2,TNFSF10
IL5		cytokine	Activated	3.694	1.44e-05	ANXA2,CCL2,CCR5,CD69,EAF2,FAS,GBP4,HMMR,IFNG,IL2RG,IRF7,ITGAV,JCHAIN,PRDX4,PSAT1,RBM3,STK39,ZBTB32
CCR5	1.55	G-protein coupled receptor	Activated	2.614	1.45e-05	CASP3,CCL5,CCR5,CXCL10,FAS,FASLG,IFNG
FAS	1.13	transmembrane receptor	Activated	3.032	1.57e-05	ANXA2,ARAP2,BIRC5,CASP3,CCL2,CCL5,CD48,CTSL,CXCL10,FAS,FASLG,GBP1,IFIT1,IFNG,ITGAV,LAMP3,RSAD2,SERPINB9,TFRC,TNFAIP6,TNFSF10
TERT		enzyme			1.6e-05	ATF3,B2M,BIRC5,F2R,IFIT1,IFIT2,ISG15,ITGAV,MX1,PRSS23,RRM2,TK1
IFNL3		cytokine	Activated	2.446	1.65e-05	IFNG,IFNLR1,MX1,RSAD2,STAT1,USP18
ACTL6A		other		0.447	1.65e-05	CCNA2,CCNB1,CCNB2,FAS,FASLG,IFNG
NR3C1		ligand-dependent nuclear receptor		-1.871	1.68e-05	ACAT1,ANXA1,ARHGEF3,B2M,CASP7,CCL2,CCL5,CD38,CD47,CD69,CKS1B,CXCL10,ELMOD2,F2R,FASLG,GPR65,IFI6,IFIH1,IFIT2,ISG15,ITGAV,MT2A,MZB1,OASL,PSMA6,SERPINB9,STK39,STOM,TK1,TNFAIP6,YWHAE
SELPLG		other		1.726	1.71e-05	CCL2,CD160,CLK1,IFNG,LAG3,PDCD1,SERPINB9
KLRC4-KLRK1/KLRK1	1.11	transmembrane receptor		0.479	1.84e-05	CD69,FASLG,IFNG,KLRC4-KLRK1/KLRK1,TNFSF10
BNIP3L		other	Inhibited	-2.121	1.95e-05	CCNA2,CD47,CDKN3,PDGFRB,RAD54L,RRM2,TFRC,TOP2A
RPSA		translation regulator		-1.633	2.03e-05	CCL5,FASLG,GBP3,GBP4,ISG15,STAT1
DYSF		other			2.17e-05	ANXA1,ANXA2,B2M,CD48,CXCL10,EVI2A,GPR65,PRSS23,TMEM123
IFNGR1		transmembrane receptor		1.706	2.32e-05	CCL5,CD38,CXCL10,FAS,IFNG,IRF7,PDGFRB
TLR4		transmembrane receptor	Activated	3.992	2.41e-05	ATF3,CASP7,CCL2,CCL5,CCR5,CD38,CXCL10,DOCK11,FAS,FASLG,IFIT2,IFNG,IRF7,ISG15,MCOLN2,MX1,OASL,RSAD2,STAT1,TFRC,TNFSF10
CSF1		cytokine	Activated	2.937	2.44e-05	BIRC5,CCL2,CCL5,CCNB1,CCR5,F2R,FAS,FASLG,IFNG,IRF7,ITGA4,ITGAV,LDHA,SIGLEC1,STAT1
CDK4		kinase			2.45e-05	CDCA7,CENPK,CENPN,CEP55,DTL,E2F7,MELK,PCLAF,RNF170,SPC25,STOM,TPX2
Immunoglobulin		complex		0.946	2.61e-05	ATP5PF,BIRC5,CCL2,CCL5,CD69,CXCL10,EIF2A,FAS,FASLG,GFI1,IFIT2,IFNG,IL2RG,IRF7,ITGA4,JCHAIN,KLRD1,LAG3,MTHFD2,MZB1,OAS2,PDCD1,PLSCR1,RAD51,RSAD2,TFRC
IL12A		cytokine		1.927	2.7e-05	CASP3,CCL5,CXCL10,FAS,FASLG,IFNG,STAT1
CKS2	1.48	kinase			2.84e-05	CCNA2,CCNB1,CDK1
IL7		cytokine	Activated	3.217	3.01e-05	CASP3,CCL2,CD69,CD8A,CD8B,FAS,GFI1,IFNG,KLRC4-KLRK1/KLRK1,MX1,PDCD1,TNFSF10
OSM		cytokine	Activated	3.807	3.13e-05	ANXA1,ANXA2,ATF3,B2M,CCL2,CCL5,CHI3L2,COX7B,CTSL,CXCL10,GBP1,ID2,IFNG,IRF7,KLF10,MT2A,MX1,OAS1,RAP2A,SERPING1,SNAPC3,STAT1,TOP2A,TPX2,TRIM22,UBE2L6
Nfat (family)		group	Activated	2.345	3.14e-05	ATF3,CCL2,FAS,FASLG,IFNG,LAG3,NCOA7,NUS1,PDCD1,SLC7A1
PDCD1	1.3	phosphatase		-1.27	3.15e-05	CCNA2,FAS,FGFBP2,GNLY,IFNG,PDCD1,STAT1,TOP2A
TLR2		transmembrane receptor	Activated	2.539	3.61e-05	APOBEC3G,ATF3,CCL2,CCL5,CCR5,CD69,CXCL10,FASLG,GBP3,IFNG,ITGA4,MCOLN2,MX1
CSF3		cytokine		-0.651	4.07e-05	BIRC5,CCL5,FGFBP2,GFI1,GNLY,GZMH,IFNG,LTF,PLSCR1,PYHIN1,RAB27A,TFRC,TNFSF10
SMARCA4		transcription regulator	Activated	2.085	4.25e-05	ADGRG1,AIM2,AP1S2,APOBEC3G,BIRC5,CASP1,CASP3,CCL2,CCNA2,CD47,CD52,CLDND1,CLK1,DYNLT3,FAS,GBP1,GIMAP2,IFI27,IFIT1,IFNG,ITGAV,PERP,RAB27A,RAD50,RRM2,TNFSF10,TWF1,TYMS
KITLG		growth factor	Activated	2.952	4.27e-05	B2M,BIRC5,CASP1,CASP3,CCL2,CCNA2,F2R,FABP5,ID2,IFNG,ITGAV,LTF,LY6E,PLSCR1,RPL7,RPS7
HOXA9		transcription regulator		0.64	4.57e-05	ADD3,ADGRG1,CCL2,DLGAP5,GFI1,GLRX3,GMNN,ID2,MAP4K5,RAD51,RAP1B,SERPINB9,USP1
HGF		growth factor		1.634	4.69e-05	ADGRG1,ATF3,BIRC5,CASP1,CCL2,CCL5,CDK1,CDKN3,CKS1B,CNBP,FASLG,GMNN,HMMR,IFNG,ISG15,LDHA,MAD2L1,MELK,PRC1,PTTG1,RAD50,SLC7A1,TNFAIP6,TPX2
XBP1		transcription regulator	Activated	2.386	4.77e-05	CCL5,DNAJB9,DNAJC1,FAS,FASLG,GOLPH3,GOPC,HSPA13,IFNG,SEC23A,SEC61G,SRP9,TXNDC5,USO1,VAMP7
EP300		transcription regulator			5.14e-05	ARHGEF3,B2M,BIRC5,CCL2,CD160,EPSTI1,EVI2A,FASLG,GFI1,GNG2,ID2,LDHA,OAS3,PDGFRB,PERP,RAD51,RSAD2,RTP4,SH2D1A,STOM,TK1,USP18
IKBKE		kinase	Activated	2.231	5.17e-05	CCL5,CXCL10,IFIH1,IFIT1,IFIT2,IRF7,LDHA,RSAD2,STAT1
ORMDL3		other		1.972	5.31e-05	CD48,CXCL10,OAS1,OAS2,OAS3
TBX21		transcription regulator		1.309	5.48e-05	CCR5,CD38,EOMES,FASLG,IFNG,KLRD1,NKG7,PDCD1
NLRP3		other		0.426	5.66e-05	CCL5,CCR5,CD69,CXCL10,IFNG,PTTG1,RAD50,RAD51,TYMS
miR-34a-5p (and other miRNAs w/seed GGCAGUG)		mature microRNA	Inhibited	-3.274	5.7e-05	APOBEC3C,ATF3,BIRC5,CD47,CD69,CDK1,CTSW,MZB1,PLAAT4,SAMD9L,SLC27A2
MTORC2		complex		1.961	6.05e-05	CCL2,IFIT2,IFNG,ISG15
PIK3R2		kinase		1.972	6.05e-05	CXCL10,IFNG,IRF7,ISG15
NFkB (complex)		complex	Activated	4.628	6.06e-05	ATF3,BIRC5,CASP7,CCL2,CCL5,CCNB1,CCNB2,CD69,CXCL10,E2F7,EOMES,FABP5,FAS,FASLG,GCH1,HERC5,IFNG,IGLL1/IGLL5,IRF7,ISG15,ITGAV,NCOA7,RSAD2,SLC7A1,TFEC,TFRC,TNFAIP6,TNFSF10
GATA1		transcription regulator		-0.262	6.56e-05	ABCB10,AEBP2,BIRC5,CCL5,CCR5,CD164,FYB1,IFNG,NCOA7,PSTPIP2,RAD54L,RNASE2,SRSF2,TFRC,TOP2A,UHRF1,UMPS
BAX		transporter	Activated	2.213	6.91e-05	CASP3,CCL5,CCNB1,CDK1,CXCL10,DNAJB9,IRF7
EGOT		other			6.99e-05	GBP1,ISG15,RNASE2
HYAL1		enzyme			6.99e-05	CCNB1,CDK1,FAS
IL27RA		transmembrane receptor		0.043	7.08e-05	CCR5,CD69,CXCL10,FAS,IFNG,STAT1
CASR		G-protein coupled receptor		1.339	7.46e-05	ARHGEF3,BIRC5,CCNB1,CXCL10,ISG15,MAD2L1,PRC1,PTTG1,TK1,TPX2,TYMS
CASP8		peptidase	Inhibited	-2.008	7.81e-05	CASP1,CCR5,CD69,CXCL10,FAS,IFNG,ISG15
Hbb-b1		transporter	Activated	2.828	8e-05	ATP5F1C,ATP5MF,CCR5,CXCL10,IL2RG,NDUFA4,NDUFA5,NDUFA9,TFRC
IL1B		cytokine	Activated	4.503	9.42e-05	ANXA1,ATF3,B2M,CASP3,CCL2,CCL5,CCR5,CD69,CXCL10,FABP5,FAS,FASLG,GBP1,GBP3,GCH1,HERC5,IFIT1,IFNG,IRF7,ISG15,ITGAV,KLF10,LDHA,MT2A,MX1,OAS2,PDCD1,PLSCR1,RSAD2,SERPINB9,STAT1,TK1,TNFAIP6,TNFSF10,UBE2L6,USP18
VEGFA		growth factor	Activated	2.694	9.49e-05	ATP5MF,BIRC5,CASP3,CCL2,CD160,CXCL10,EOMES,FASLG,GBP1,IFNG,ITGA4,ITGAV,LAG3,NME1,PDCD1,PDGFRB,UQCRB
CCL3		cytokine		1.526	0.000102	APOBEC3G,CCL2,CCR5,IFNG,STAT1
mir-155		microRNA		-1.787	0.000108	ANXA2,CCL2,CCL5,CD47,CD69,CXCL10,IFNG,IRF7,MX1,STAT1
MYOD1		transcription regulator			0.000111	CCL2,CCNB2,CDK1,CEP55,DLGAP5,GINS2,ID2,IFIT2,IGLL1/IGLL5,PCLAF,RRM2,STAM2,STAT1,TOP2A,TPX2
NDUFA13		enzyme		-1.997	0.000119	CCNB1,CDK1,MCM4,TK1
ZAP70		kinase	Activated	2.607	0.000124	ANXA1,CD69,HSP90AA1,IFNG,RBM3,TFEC,XAF1
PGF		growth factor		1.037	0.000128	ATF3,BIRC5,CASP1,CASP7,CCL2,CDK1
HNF4A		transcription regulator		0	0.000134	ABCB10,ACAT1,C1D,CAPZA2,CCDC82,CCDC90B,CCNA2,CCNB1,CDK1,CENPU,CKS2,CLDND1,CNBP,DNAJB9,DPM1,DTL,EED,EXO5,FAS,GINS2,HMGB2,IMPA1,LDHA,LTF,MED18,MIS18BP1,MRPL22,MT2A,NDUFA4,NDUFA5,NME1,OAS3,PARP9,PDCD10,PERP,PLSCR1,PSAT1,PSMA2,PSMA3,RAB10,RAD50,RAD51,RAP2C,RNASE2,RSAD2,RSL24D1,RTCB,SEC23A,SLC27A2,SRSF2,STAM2,STAT1,STAU2,STOM,TBC1D23,TFRC,TMEM123,TMEM126B,TNFAIP6,TPX2,TSNAX,TYMS,UMPS,USO1,ZC3H15,ZRANB2
IL10RA		transmembrane receptor	Inhibited	-2.055	0.000135	ADD3,BATF2,CALHM6,CCL5,CD69,FABP5,FAS,FASLG,GBP5,IFNG,IL2RG,IRF7,PDCD1,RSAD2,SERPINB9,STAT1,TFEC
SMARCB1		transcription regulator		0.113	0.000138	ACAT1,ADD3,CCNA2,CDC7,CDK1,FAS,GMNN,IFNG,MCM4,MX1,OAS1,OAS3
ZNF395		other			0.000138	IFI44,IFIT1,IFIT2
IL12RB1		transmembrane receptor			0.000138	IFI6,IFNG,OAS2
PRKCA		kinase	Activated	2.535	0.000142	APOBEC3G,CCL2,CXCL10,CYCS,ID2,IFIT1,IFNG,OASL,PPP1R12A,RSAD2
NFYC		transcription regulator			0.000147	CCNB1,CCNB2,PDGFRB,PSMC6,PTTG1,TYMS
RBL2		other	Inhibited	-2.219	0.000152	CCNA2,CCNB1,CCNB2,CDK1,FAS,KIFC1,KLF10,RRM2,TYMS
PTEN		phosphatase		0.374	0.000156	ANXA1,ATF3,BIRC5,CASP7,CCL5,CCNB1,CCNB2,CCNC,CKS1B,CKS2,CXCL10,EED,FAS,FASLG,GNG2,IFNG,ISG15,LAMP3,MAD2L1,MT2A,NME1,PDGFRB,RAD50,RAD51,SEC23A,SRSF10,STOM,TNFSF10
TIFA		other		1.98	0.000159	CASP1,CCL2,CCL5,CXCL10
EGFR		kinase		0.509	0.000171	ANXA1,BIRC5,CAPZA2,CASP3,CCL2,CCL5,CCNA2,CD47,CDK1,CLK1,CXCL10,F2R,GBP1,IFNG,MT1B,MT1M,PPIA,SLC4A7,TIMM10,TNFAIP6
TNFRSF8		transmembrane receptor		0.522	0.000171	CASP1,FAS,FASLG,GBP1,IFNG,NKG7,TNFSF10
KDM1A		enzyme		0.515	0.000173	CCL5,CCNA2,CENPK,CENPU,CXCL10,EOMES,ID2,MCM4,PPP1R12A,PSAT1,PTTG1,RHOU,UHRF1
ELAVL1		other	Activated	3.138	0.000182	ATF3,ATP1B3,B2M,IFI44,IFIH1,JCHAIN,OAS1,OAS2,PRC1,SNRPG,STAT1,TOP2A,USP18
26s Proteasome		complex		0.52	0.000188	CCL2,CCNA2,CDK1,GCH1,HMGB2,IGLL1/IGLL5,MAD2L1,STAT1,TK1,TNFSF10,TOP2A
TRAF2		enzyme		1.402	0.000204	CCL2,CCL5,CCNB1,CDK1,CXCL10,FAS,IFNG,TK1
CD247		transmembrane receptor	Activated	2.158	0.00021	EIF2S2,HSP90AA1,IFNG,MTHFD2,RBM3,TFEC,XAF1
FCGR2B		transmembrane receptor		-1.432	0.000214	AIM2,CCL5,CXCL10,IFI27,MX1
NFIL3		transcription regulator		0.914	0.000214	EOMES,FAS,ID2,IFNG,TNFSF10
CD44		other	Activated	2.359	0.00022	ACTR6,BIRC5,CCL5,CCR5,CD69,CD8A,CD8B,FAS,FASLG,HMMR,IFNG,ITGA4,ITGAV
TLE3		other			0.000222	ATP5F1C,ATP5MF,ATP5PF,CYCS,NDUFA5,NDUFA9,TMEM126B,UQCRB
KLF2		transcription regulator		1.285	0.000233	CCL2,CCL5,CCR5,FASLG,IFNG,IL2RG,ITGA4,MT2A,RNASE2,SERPINB9,STAT1,TFRC
RBX1		enzyme			0.000238	BIRC5,CCNB1,CDK1
MRC1		transmembrane receptor			0.000238	CCL5,CXCL10,IFNG
TSC2		other		-1.078	0.000238	ANXA1,ANXA2,ATF3,BIRC5,CASP1,CXCL10,IFNG,PDGFRB,PSMD14,STAT1
MYD88		other	Activated	3.65	0.000258	CCL2,CCL5,CD38,CXCL10,DCLRE1A,IFIT2,IFNG,IRF7,ISG15,ITGA4,OASL,PSTPIP2,RSAD2,TFEC,USP18
PIK3R1		kinase	Activated	2.209	0.000261	CXCL10,DNAJB9,GCH1,IFNG,IRF7,ISG15,LDHA,PDGFRB
MXI1		transcription regulator			0.000269	CCNB1,ID2,MTHFD2,SLC7A1
CD70		cytokine			0.000269	CD69,CXCL10,FAS,IFNG
NFYA		transcription regulator			0.000283	CCNA2,CCNB1,CCNB2,CDK1,PDGFRB,PTTG1,RRM2,TOP2A
IgG		complex		0.315	0.00029	ADGRG1,ATP1B3,B2M,CCL2,CCL5,CD69,CXCL10,FABP5,IFIH1,IFNG,ISG15,SLAMF7,TNFRSF17
KDM5B		transcription regulator	Inhibited	-3.162	0.000322	CCNB1,CDK1,DLGAP5,FABP5,HMMR,IARS2,ISG15,MT1E,SNRPG,TOP2A
MAX		transcription regulator			0.000331	AEBP2,CCNB1,CYCS,EED,FASLG,ID2,KLF10,PDGFRB
HSF1		transcription regulator		-0.082	0.000332	ATP5PF,B2M,BST2,CCNA2,CDK1,CKS1B,CKS2,FASLG,HSP90AA1,LDHA,PLAAT4,SGO2,XAF1
Map3k7		kinase	Activated	2.401	0.000339	CASP3,CCL5,CXCL10,IFIT2,IFNG,ISG15,RSAD2
IFNW1		cytokine			0.000341	CXCL10,IFIH1,IFNG,PLAAT4
NOS2		enzyme		0.659	0.000346	BIRC5,CASP3,CCL2,CYCS,FAS,FASLG,HMGB2,IFNG,ISG15,PERP,PLSCR1,TNFSF10
IL24		cytokine	Activated	2.384	0.00035	BATF2,CASP3,EIF2A,FAS,FASLG,IFNG
ZNF385B		other			0.000373	FAS,PERP
CCNB1	1.26	kinase			0.000373	CCNB2,FASLG
KIR2DS4 (includes others)		transmembrane receptor			0.000373	CD69,IFNG
DCTN4		other			0.000373	CCL5,CXCL10
GAB3		other			0.000373	IFIT1,OAS1
NELFCD		other			0.000375	CCNB2,DLGAP5,TOP2A
CD8A	1.98	other			0.000375	CASP3,CD8B,IFNG
U1 snRNP		complex			0.000375	CCL5,IFNG,SLAMF7
miR-192-5p (and other miRNAs w/seed UGACCUA)		mature microRNA			0.000375	BIRC5,DTL,TYMS
BRD4		kinase	Activated	2.777	0.000384	CCNA2,GFI1,ID2,IGLL1/IGLL5,ITGA4,NME1,PDGFRB,PTPN22,RRM2,TOP2A
SAMSN1		other	Activated	2.121	0.000385	CXCL10,IFIT2,IFNG,IRF7,ISG15,OASL,RSAD2,STAT1
SOCS3		phosphatase	Inhibited	-2.769	0.000385	ATF3,CXCL10,IFIT1,IFIT2,IFNG,MX1,OAS1,OAS2
P38 MAPK		group	Activated	3.824	0.000396	ATF3,BATF2,BIRC5,CCL2,CCL5,CD69,CXCL10,FAS,FASLG,GBP1,IFNG,IRF7,ITGA4,ITGAV,RAD51,STAT1,TNFSF10,TOP2A
IL31		other		-0.508	0.000425	CCL2,CCNB1,CDK1,MCM4
DDX3X		enzyme		1.972	0.000425	CCL2,CCL5,CXCL10,STAT1
JUN		transcription regulator		1.828	0.00043	ANXA1,ANXA2,ATF3,CCL2,CCNA2,CD164,CDK1,CTSL,CXCL10,CYCS,FAS,FASLG,ID2,IFNG,ITGAV,MT2A,SERPINB9,SLC7A1,SRSF2,STAT1,TK1
JAK1/2		group	Activated	2.646	0.000443	CCL2,CD69,GBP5,IRF7,ISG15,MX1,RSAD2
SASH1		other	Activated	2.646	0.000443	CXCL10,IFIT2,IRF7,ISG15,OASL,RSAD2,STAT1
IKZF3		transcription regulator	Inhibited	-2.449	0.000443	CD38,IFI27,IFI6,IFIT5,IGLL1/IGLL5,IRF7,RTP4
ADRB		group	Inhibited	-2.53	0.000455	ARHGEF3,ATF3,CASP3,CCNA2,CDC7,CXCL10,FAS,OASL,RAD51,RSAD2
CNR1		G-protein coupled receptor		1.614	0.000455	BIRC5,CCNB2,CDK1,CXCL10,EAF2,EOMES,IFNG,PDGFRB,PLSCR1,STAM2
EWSR1		other	Activated	2.236	0.000464	CDK1,DLGAP5,PCLAF,RRM2,TOP2A
HRAS		enzyme	Activated	2.06	0.000464	ANXA2,ATP5PF,B2M,BIRC5,CCL5,CCNA2,CCNB1,CD69,CDK1,CXCL10,F2R,FAS,HSP90AA1,ID2,IFNG,IGLL1/IGLL5,ITGA4,ITGAV,PDGFRB,PFN1,PRSS23,RRM2,SERPINB9,TK1,TOP2A,TYMS
RTN4		other		1.982	0.000486	CAPZA2,CFL1,GNG2,LAP3,STAT1,YWHAQ
MAPT		other			0.000509	ACAT1,ATP5F1C,ATP5PB,ATP5PF,CASP3,CCNB1,CFL1,CYCS,GNG2,HINT1,HSP90AA1,IFNG,NDUFA5,NME1,PPIA,PRDX3,RAB10,YWHAE
MSR1		transmembrane receptor			0.000524	CCL5,CXCL10,IFIT1,ISG15
Klra7 (includes others)		transmembrane receptor			0.000524	CCL5,FASLG,GPR65,IFNG
ID3		transcription regulator		-0.97	0.000525	ADGRG1,CCL5,CCNB1,CCR5,CDK1,EOMES,IFNG,IGLL1/IGLL5,PDCD1,PTPN22,SH2D1A,TNFSF10
IRF3 dimer		complex			0.000554	CCL5,IFIT2,ISG15
SNHG7		other			0.000554	CASP3,CASP7,GALNT1
SPN		transmembrane receptor			0.000554	CD69,IFNG,IL2RG
NELFA		other			0.000554	CCNB2,DLGAP5,TOP2A
NELFE		other			0.000554	CCNB2,DLGAP5,TOP2A
NFKBIB		transcription regulator			0.000597	CASP7,CCL2,CCL5,FASLG,IFNG,TNFSF10
PARP1		enzyme		1.762	0.000621	ATXN10,CCL5,CXCL10,FAS,GBP4,IFNG,MT-CO1,NAT1,STAT1
Histone h4		group			0.000629	CCL5,CD69,CDK1,CXCL10,MAD2L1,MCM4,OAS3,RRM2,TNFSF10,TYMS
SIN3B		transcription regulator			0.000637	KLF10,LDHA,RRM2,TYMS
IFI16		transcription regulator		1.941	0.00067	CCL2,CCL5,CXCL10,ID2,ISG15,MTHFD2,OAS1
MAP2K6		kinase	Activated	2.225	0.00067	CCL2,CXCL10,IFIT2,IFNG,ISG15,STAT1,TNFSF10
PI3K (complex)		complex	Activated	2.041	0.000679	ATF3,BIRC5,CASP3,CCL2,CCNB1,CXCL10,FABP5,FASLG,IFIT1,IFNG,MT-CO1,MT2A,MTHFD2,NME1,TNFSF10
EPO		cytokine		-1.651	0.000679	B2M,CASP3,CD52,FABP5,FAS,FASLG,ID2,ITGA4,LY6E,RPL7,RPS4Y1,RPS4Y2,RPS7,TFRC,TNFSF10
CD4		transmembrane receptor		1.432	0.000693	FAS,FASLG,IFNG,PDCD1,TNFSF10
CD80		transmembrane receptor			0.000693	CASP3,FAS,FASLG,IFNG,PDCD1
BIRC5	1.58	other		0.728	0.000726	BIRC5,CASP3,FASLG,IL2RG,JCHAIN,PTTG1
let-7		microRNA	Inhibited	-3.44	0.000744	CASP3,CCNA2,CCNB1,CDCA7,CDK1,CKS1B,GMNN,ID2,ITGA4,MAD2L1,MCM4,RRM2
IKK (complex)		complex		1.961	0.000767	CCL5,CXCL10,EOMES,IFNG
DYRK1A		kinase		-1.192	0.000767	CCNB1,CDK1,MCM4,SRSF2
Stat1-Stat2		complex			0.00078	IFNG,IRF7,OAS1
DHX58		enzyme			0.00078	IFIH1,IFNG,PLAAT4
IFNL2		other			0.00078	CCR5,IFIT1,MX1
PARP14		enzyme			0.00078	CCL5,CXCL10,ISG15
SMOC2		other			0.00078	CCNB1,CDK1,MCM4
LGALS8		other			0.00078	CCL2,CCL5,FASLG
HLA-G		other			0.00078	CD8A,FAS,IFNG
PDE4B		enzyme			0.00078	CCL5,CXCL10,IFNG
NCR1		transmembrane receptor			0.00078	CCL5,CD69,IFNG
CCL5	1.59	cytokine		1.761	0.000783	CCL2,CCL5,CCR5,F2R,GFI1,IFNG,STAT1
NSD2		enzyme			0.000786	HAT1,IRF7,OAS1,PDCD10,STAT1
SUMO3		other		-1.387	0.000786	CD38,CXCL10,ISG15,LAMP3,LY6E
MAP2K4		kinase	Activated	2.2	0.000876	ATF3,BIRC5,CCL5,CXCL10,FAS,FASLG
ATP7B		transporter		-1.342	0.000887	CKS1B,FABP5,MAD2L1,PTTG1,RAD51
IL1A		cytokine	Activated	2.47	0.000889	ATF3,CCL2,CCL5,CXCL10,FAS,FASLG,GBP1,GCH1,IFNG,ITGAV,LDHA,MT2A,TK1
SGPL1		enzyme		1.969	0.000914	IFIT1,ISG15,MX1,OAS1
IL12B		cytokine	Activated	2.405	0.00096	CCL5,CCR5,CXCL10,EOMES,IFNG,STAT1
Vegf		group	Activated	2.954	0.000962	ADGRG1,ATF3,BIRC5,CASP1,CASP3,CDK1,CDKN3,CKS1B,CXCL10,DNAJB9,FAS,GMNN,HMMR,IFNG,KIAA1671,LPAR6,MAD2L1,MELK,PRC1,SLC7A1,TPX2
POU5F1		transcription regulator		1.927	0.000976	BIRC5,CASP1,CASP3,CASP7,CXCL10,EED,EOMES,FAS,FASLG,GBP3,GBP4,GOLGA6A (includes others),NUDT21,TASOR,TNFSF10,USP18
FCER1G		transmembrane receptor		-0.762	0.000998	CCL5,CD69,IFIT2,MX1,RSAD2
TP63		transcription regulator		0.918	0.00101	BST2,CASP3,CCNA2,CCNB1,CDK1,CKS2,F2R,FAS,GFI1,ITGA4,MAD2L1,MYNN,PERP,PNPT1,RAD51,RAP2A,RRM2,TNFSF10,TOP2A,UHRF1
TASP1		peptidase			0.00106	CCNA2,CCNB1,CCNB2
E2F8		transcription regulator			0.00106	CCNA2,CCNB1,CDK1
RNF216		enzyme			0.00106	CXCL10,IFIT1,ISG15
ATF3	1.29	transcription regulator	Inhibited	-2.032	0.00106	ATF3,CCL5,CD69,CDK1,GBP4,IFNG,MT2A,RSAD2
Abl1/2		group			0.00111	CTSL,NME1
FAM49B		other			0.00111	CD69,IFNG
GNLY	1.32	other			0.00111	CCL2,CCL5
GSTA4		enzyme			0.00111	CCNB1,CDK1
MKNK2		kinase			0.00111	IFIT2,ISG15
MLST8		other			0.00111	IFIT2,ISG15
IFNGR2		transmembrane receptor			0.00111	GBP3,IFNG
DIDO1		other			0.00111	CASP3,ITGAV
HERC5	2.44	enzyme			0.00111	CCL5,IFIT2
Esrra		transcription regulator		1.912	0.00113	ACAT1,AGL,ATP5MF,ATP5PB,ATP5PF,CYCS,IFNG,NDUFA5
STUB1		enzyme		-0.816	0.00115	BIRC5,CASP3,CCNA2,CDK1,HSP90AA1,RAD51
CD38	2.07	enzyme	Activated	3.124	0.0012	ANXA2,EAF2,GBP4,HMMR,JCHAIN,PRDX4,PSAT1,STK39,TMED5,ZBTB32
VHL		transcription regulator			0.00121	ADGRG1,CFL1,INSIG2,MAD2L1,RAP1B,SEC61G,TFRC,TNFSF10,TYMS
E2F6		transcription regulator	Inhibited	-2.449	0.00125	CDC7,GINS2,GMNN,PCLAF,RAD51,RRM2
RHO		G-protein coupled receptor			0.00125	B2M,CASP3,CASP7,EIF2A,HMGB2,SERPING1
EP400		other			0.00125	CCNA2,E2F7,IFNG,MCM4,UHRF1
CTNNB1		transcription regulator		1.941	0.00126	ACAT1,ANXA1,BIRC5,CASP7,CCNA2,CD47,CENPM,EOMES,F2R,FAS,FASLG,GCH1,ID2,IFIT1,IFNG,ITGA4,JCHAIN,KIFC1,KLRC3,LAP3,LY6E,NAP1L5,PDCD1,PFN1,SLC25A46,TNFSF10,TRUB1,USO1,XAF1
COMMD1		transporter			0.00127	IFNG,LDHA,STAT1,TFRC
BCR (complex)		complex		1.304	0.00128	CASP3,CCNA2,CD69,FAS,IFNG,ITGA4,PDCD1,PTPN22,SLAMF7
UCP1		transporter		0.307	0.00138	CASP3,CXCL10,EMB,IFIT2,IFNG,MT-CO1,MTHFD2,OAS3,PSAT1,XPOT
AFAP1-AS1		other			0.00139	IRF7,PFN1,RAB10
SYK		kinase		1.201	0.00143	CCL2,CCL5,CD69,CXCL10,OAS1,OAS2,PDCD1,TNFSF10
MTOR		kinase		1.462	0.00144	ATP5PB,BIRC5,CASP1,CASP3,CCL2,CYCS,EOMES,FABP5,IFNG,LDHA,MT-CO1,OAS1,PFN1,STAT1,TK1,TNFSF10
MAP2K1		kinase	Activated	2.178	0.00146	ADGRG1,APOBEC3G,ATF3,CCL2,CCL5,CCNA2,F2R,FASLG,RRM2,TK1,TNFSF10
FOS		transcription regulator		-0.277	0.00148	ATF3,CASP3,CCL2,CCL5,CCNA2,CD164,CXCL10,CYCS,EMB,FASLG,HMMR,IFNG,MT1A,MT2A,PFN1,PSMA2,PTTG1,RPL9,RPS7,SERPINB9,VAMP7,XAF1
OGA		enzyme		0	0.00154	APOBEC3G,CASP1,CCL2,CCR5,CD47,CD48,CDCA7,EIF2A,FAS,GTF3A,NDUFA4,NDUFA5,NDUFA9,PRDX4,RAB27A,RAP2A,SERPINB9,STAT1
SKIL		transcription regulator		1.982	0.00155	CKS2,CLDND1,PLSCR1,TMCO1,WDR41
TNC		other		1.387	0.00155	CASP1,CCL2,CD8A,ID2,IFNG
CRP		other		-1.117	0.00155	CCL2,CCL5,IFNG,PSMC6,TNFSF10
HBA1/HBA2		transporter	Activated	2.236	0.00155	ATP5F1C,ATP5MF,NDUFA4,NDUFA5,NDUFA9
TSC1		other		0.692	0.0016	CASP1,IFNG,NME1,PDCD1,PDGFRB,STAT1
KIT		transmembrane receptor			0.00161	BIRC5,CCL2,CD164,CXCL10,IFIT2,IFNG,PSTPIP2,STAT1
STAT5A		transcription regulator		-0.447	0.00165	CASP3,CCR5,CDC7,EIF1AY,EOMES,FAS,FASLG,ID2,IFNG,KLF10,OAS1,PLAAT4,PRSS23,SRP9
CTSS		peptidase		1.982	0.0017	CASP3,FAS,IFNG,TNFSF10
TICAM2		other		1.967	0.0017	CCL5,CXCL10,IFNG,IRF7
SLC9A3		ion channel			0.0017	B2M,CCL5,IFNG,STAT1
RBM5		other		-0.714	0.00171	ANXA1,CD69,HSP90AA1,ISG15,THAP12
KDR		kinase		0	0.00171	ANXA2,CD38,LAG3,NME1,PDCD1
TRIM38		other			0.00178	CCL5,CXCL10,IFIT2
SAMHD1		enzyme			0.00178	IFI27,IFI6,MX1
CCL21		cytokine			0.00178	CCL2,CXCL10,IFNG
ATXN3		peptidase			0.00178	IFIT1,IFIT2,ISG15
CCL3L3		cytokine			0.00178	CCL5,CXCL10,IFNG
SP1		transcription regulator	Activated	2.532	0.00184	ADD3,ATF3,BIRC5,CASP3,CCL2,CCL5,CCNA2,CDK1,CXCL10,F2R,FAS,FASLG,HINT1,IFNG,ITGAV,PDGFRB,PTTG1,SLC4A7,SLC7A1,STAT1,TNFSF10,TYMS
ZBTB16		transcription regulator		0.8	0.0019	CASP3,CCNA2,CD8A,CXCL10,EMB,F2R,FASLG,ID2,ITGAV
CCL2	1.18	cytokine		1.264	0.00194	BIRC5,CCL2,CCL5,CXCL10,FASLG,IFNG,STAT1
PLAU		peptidase	Activated	2.213	0.00202	CCL2,CCL5,CCR5,ITGAV,OAS1,OAS3
IL13		cytokine		1.926	0.00207	ATF3,CASP1,CASP3,CASP7,CCL2,CCL5,CCR5,CD48,CD52,CXCL10,DYNLT3,FAS,IFNG,JAKMIP2,MS4A4A,TFEC,TFRC
AHR		ligand-dependent nuclear receptor	Activated	2.809	0.00209	CCL5,CCNA2,CCNB1,CD38,CDK1,CXCL10,FAS,FASLG,HSP90AA1,IFNG,INSIG2,LDHA,MT-CO1,MT2A,PDGFRB,TK1
DOCK8		other	Activated	2.449	0.00217	CXCL10,IFIT2,IRF7,ISG15,RSAD2,STAT1
JAK1		kinase	Activated	2.219	0.00217	CCL2,IFIT2,IRF7,MX1,STAT1,USP18
chitinase		group			0.00218	CCL2,CCL5
MCU		ion channel			0.00218	MT-CO1,NDUFA9
CRTAM	1.04	other			0.00218	EOMES,IFNG
Fc receptor		group			0.00218	DOCK11,IFNG
ULK1		kinase			0.00218	CASP3,CASP7
UFD1		peptidase			0.00218	CCL2,CCL5
ARID5B		transcription regulator			0.00218	IFNG,UQCRB
PHLDA1		other			0.00218	FAS,FASLG
NPLOC4		other			0.00218	CCL2,CCL5
FSCN1		other			0.00218	CXCL10,IRF7
CRLF1		other			0.00218	CD69,IFNG
WTAP		other			0.00218	BIRC5,CCNA2
Ige		complex	Activated	3.305	0.00219	ANXA1,BIRC5,CCL2,CCL5,CCR5,CYCS,F2R,FAS,IFNG,ITGAV,PFN1,PTPN22,RSAD2,TFRC,TNFSF10
DNMT3B		enzyme		0.711	0.00223	CCL5,CDK1,IFI27,IFIT1,JAKMIP2,RCAN2,SERPINB9,SH2D1A,STAT1,YOD1
GON4L		transcription regulator			0.00223	CCNA2,CCNB1,CCNB2
Ptprd		phosphatase			0.00223	BIRC5,CCL2,CDK1
HLA-A		other			0.00223	IFNG,LAG3,PDCD1
MAPKAP1		other			0.00223	CXCL10,IFIT2,OAS2
ADAM15		peptidase			0.00223	CCL5,IFNG,ITGAV
ATG5		other		-1	0.00224	CASP3,CASP7,IFIH1,IFNG
S100A6		transporter		1	0.00224	ATF3,CDK1,CDKN3,TYMS
FCGR2A		transmembrane receptor		1.976	0.00224	CCL2,CCL5,FAS,IFNG
WWTR1		transcription regulator	Activated	2.236	0.00229	CCNA2,ID2,RRM2,TK1,TYMS
miR-146a-5p (and other miRNAs w/seed GAGAACU)		mature microRNA	Inhibited	-2.63	0.00233	CCL2,CCNA2,CDKN3,LTF,RAD54L,STAT1,UHRF1
NFATC3		transcription regulator			0.00234	ATF3,B3GAT1,CASP3,CD69,FASLG,IFNG
REL		transcription regulator		1.673	0.00235	B2M,BIRC5,CCL2,CMPK1,COPS4,CXCL10,FAS,IFNG,PDCD1,RAP2A,RSAD2,TNFSF10
MYB		transcription regulator	Activated	2.345	0.00243	BIRC5,CCNB1,CDK1,ERBIN,GFI1,IGLL1/IGLL5,MZB1,PTPN22,SLC27A2,TFEC
AMPK		complex		-1.342	0.00247	BIRC5,CCL2,CCNB1,CXCL10,FASLG,IFNG,MT-CO1,STAT1
HOXA3		transcription regulator		-0.447	0.00251	ANXA2,CD160,EVI2A,ITGA4,ITGAV
MAP2K3		kinase	Activated	2.19	0.00251	CXCL10,FASLG,IFNG,ISG15,STAT1,TNFSF10
PRKAA1		kinase		-0.981	0.00252	ATF3,BIRC5,EAF2,ID2,IFNG,LDHA,MT-CO1,NAP1L5,RHOU
BAK1		other		1.982	0.00254	CCL5,CXCL10,DNAJB9,IRF7
CASP3	1.72	peptidase			0.00254	BIRC5,CASP3,EIF2A,RAD51
GNAI2		enzyme			0.00254	CCR5,F2R,IFNG,ITGA4
SOX11		transcription regulator		-1.134	0.00263	BST2,CCL5,CD52,FAS,IFIH1,ITGA4,STAT1
JAK2		kinase	Activated	2.213	0.00264	CASP1,CCL2,CCL5,CXCL10,JCHAIN,LY6E,NKG7,PFN1,STAT1
LCK		kinase		1.075	0.0027	ANXA1,CCNA2,CD69,CDK1,FASLG,IFNG
CHRNA1		transmembrane receptor			0.00275	CD69,FAS,IFNG
TAP1		transporter			0.00275	IFIT1,MX1,OAS1
AIMP1		cytokine			0.00275	CCL2,CCL5,IFNG
SMAD7		transcription regulator		1.718	0.00276	CCL2,CCL5,CCNA2,CCNB1,CDK1,CXCL10,FAS,ID2,IFNG
CARD9		other	Activated	2	0.00288	CCL5,CCR5,CXCL10,IFNG
TRPM2		ion channel		0.068	0.00288	CASP7,EIF2A,IFNG,LDHA
TSC22D3		transcription regulator		-1.506	0.00299	ANXA1,CCL2,CCL5,FASLG,PDCD1
cytokine		group	Activated	2.967	0.00301	BIRC5,CCL2,CCL5,CD69,FAS,IFNG,KLRC4-KLRK1/KLRK1,PLAAT4,TNFAIP6
ID2	1.35	transcription regulator		-0.747	0.00314	CCL5,CCNB1,CCR5,CDK1,EOMES,GFI1,IFNG,PDCD1,PTPN22,SH2D1A,TNFSF10
CEBPA		transcription regulator		0.186	0.00322	ANXA1,CCNA2,CCNB2,CYCS,DYNLT3,GBP1,GCH1,GTF3A,ID2,IFI27,IFI6,ISG15,LTF,MT-CO1,MT2A,OAS2,TNFAIP6,TNFSF10
TRB		transmembrane receptor			0.00324	CD8A,FAS,FASLG,IFNG
CORT		other		-1.953	0.00324	CCL5,CCR5,CXCL10,IFNG
BTNL2		transmembrane receptor		0.816	0.00331	EMB,GBP3,GBP4,IFNG,NCOA7,TNFSF10
SHARPIN		other			0.00334	CASP1,CXCL10,ISG15
E2F7	1.03	transcription regulator			0.00334	CCNA2,CCNB1,CDK1
IFT57		other			0.00334	CASP1,CASP3,CASP7
TNFRSF12A		transmembrane receptor			0.00334	CCL2,CCL5,CXCL10
VIPR1		G-protein coupled receptor			0.00334	CCL5,CXCL10,FASLG
Cux1		transcription regulator			0.00334	CCL5,CD8A,CXCL10
Jnk		group	Activated	2.913	0.00337	BIRC5,CASP3,CCL2,CCL5,CD69,FAS,FASLG,IFNG,ITGA4,PLSCR1,RAD51
SNCA		enzyme		1.915	0.00351	CASP3,CCL2,CFL1,DNAJB9,GBP5,IFNG,IRF7,ISG15,KIFC1,MX1,PLSCR1,PSMA3,RSAD2,YWHAE
CD3 group		group		1.951	0.00355	FASLG,IFNG,LDHA,PDCD1,TFRC
SMYD1		transcription regulator			0.00355	AGL,CYCS,MT-CO1,NDUFA5,NDUFA9
IFN alpha receptor		complex			0.00359	IRF7,MX1
SPINDOC		other			0.00359	BST2,IFI44L
RAP1B	1.31	enzyme			0.00359	CCL5,IFNG
TYMS	2.37	enzyme			0.00359	FAS,TYMS
XAF1	2.41	other			0.00359	BIRC5,CASP3
ICAM5		other			0.00359	CD69,IFNG
KIDINS220		transcription regulator			0.00359	CD69,IFNG
ADAM8		peptidase			0.00359	CCL5,CXCL10
SPIN1		other			0.00359	BST2,IFI44L
KIR2DL4		transmembrane receptor			0.00359	CD69,IFNG
URI1		transcription regulator			0.00359	CCNB1,CDK1
HLA-B		transmembrane receptor			0.00359	IFNG,OAS2
CD274		enzyme		0.057	0.00363	CD69,IFNG,PDCD1,TNFSF10
NR1H2		ligand-dependent nuclear receptor		0.728	0.00369	CCL5,CD38,CXCL10,DDX60,GBP4,IFIT2,IFNG
ETS1		transcription regulator	Activated	2.415	0.00374	CASP1,CCDC90B,CCL2,CCL5,CD69,CRTAM,FASLG,ID2,IFNG,PERP,TYMS
MYCN		transcription regulator	Activated	2.336	0.00377	ABCB10,AEBP2,B2M,BIRC5,EED,FASLG,ID2,LDHA,NME1,RPL7,RPL9,RPS7,ZFAND5
LONP1		peptidase			0.00378	ACAT1,ANXA2,ATP5PF,MT-CO1,MTHFD2,PFN1
BCL3		transcription regulator		-0.512	0.00385	CCL5,CD69,CXCL10,ID2,IFNG
RGS10		enzyme			0.00385	CASP1,CCL2,CXCL10,FAS,IFNG
SAFB		other	Inhibited	-2.236	0.00385	B2M,CCL5,CXCL10,PPP1R12A,TNFSF10
IKZF1		transcription regulator	Inhibited	-3.397	0.00386	B2M,CD38,CD8A,EPSTI1,IFI27,IFI6,IFIT5,IFNG,IGLL1/IGLL5,LAP3,RNF19A,RTP4
IKBKB		kinase	Activated	2.546	0.004	ATF3,CCL2,CCL5,CCNA2,CKS1B,CXCL10,FAS,FASLG,GBP3,GCH1,IFNG,ISG15,MX1
PPP2R5C	1.33	other			0.004	CD69,FASLG,IFNG
HELLS		enzyme			0.004	CCNA2,CCNB1,MCM4
IL19		cytokine			0.004	CCL2,CCNB1,IFNG
ROR2		kinase			0.00403	BIRC5,CDC7,CDKN3,MCM4,SLC25A46,TRUB1
MAPK14		kinase		1.257	0.00403	ATP5MF,CCL2,CCL5,CCNA2,CCNB1,CXCL10,FAS,FASLG,IFNG,TOP2A
ZBTB7B		transcription regulator		-1.997	0.00405	CD8A,CD8B,EOMES,IFNG
RIPK1		kinase		1.969	0.00405	BIRC5,CCL2,CCL5,CXCL10
MOG		other	Activated	2.188	0.00416	CCL5,CCR5,CXCL10,IFNG,PDCD1
Akt		group		0.974	0.00423	BIRC5,CCL2,CXCL10,FAS,FASLG,IFNG,MT-CO1,MT2A,RAD50,RAD51,RRM2,SLC4A7,TNFSF10
NFATC1		transcription regulator		1.709	0.00433	B3GAT1,FAS,FASLG,IFNG,ITGAV,PDCD1,TNFSF10
TAL1		transcription regulator		0.372	0.00443	ADGRG1,ASPM,CCNB1,CD69,CDKN3,CENPU,CMTR2,ID2,MCM4,MELK,TNFSF10
PLAAT4	1.01	enzyme		1.949	0.0045	CCL5,CXCL10,IFIT1,ISG15
ING1		transcription regulator		-1.067	0.0045	CCL2,CCL5,CCNB1,DEK
RETNLB		other	Activated	2.449	0.00456	CASP3,CCL2,CCL5,CCR5,E2F7,STOM
ATF4		transcription regulator	Activated	2.764	0.00457	ATF3,CCL2,EIF2S2,GCH1,MT2A,MTHFD2,PSAT1,SLC7A1,XPOT
STAT4		transcription regulator	Activated	3.226	0.00458	CCL2,CCR5,CXCL10,FYB1,IFIH1,IFIT2,IFNG,ISG15,PDCD1,RNF138,STAT1
KLK4		peptidase			0.00473	CCNB1,CCNB2,CDKN3
IL17R		complex			0.00473	CCL2,CCL5,CXCL10
CDK1	1.02	kinase			0.00473	BIRC5,CDK1,FASLG
GAB1		other			0.00473	CASP3,CCL5,CXCL10
TGFA		growth factor		-0.469	0.00485	BIRC5,CASP1,CCL2,CCL5,CXCL10,PTTG1
IGFBP3		other		0.218	0.00499	CCL5,CD38,CDK1,STAT1
NGF		growth factor		-1.265	0.00505	AGL,ANXA2,APOBEC3G,ATF3,CDK1,FAS,FASLG,GCH1,MT-CO1,MT1A,STOM
VIP		other		-1.911	0.00505	CCL2,CCL5,CXCL10,FASLG,IFNG,KLRC4-KLRK1/KLRK1,PDCD1
RELA		transcription regulator	Activated	3.109	0.0052	B2M,BIRC5,CASP3,CCL2,CCL5,CD69,CXCL10,EOMES,FAS,FASLG,GBP1,GCH1,IFNG,IRF7,ISG15,KLF10,OAS2
CD14		transmembrane receptor		1.941	0.00523	CCL2,CCL5,CXCL10,IFIT1,IFNG
POU2AF1		transcription regulator		1.406	0.00523	CCR5,CD69,IFI44,IFI44L,MX1
RDH8		enzyme			0.00532	CXCL10,IFNG
NLRP11		other			0.00532	IFIT1,IFIT2
CD27		transmembrane receptor			0.00532	CXCL10,IFNG
CSE1L		transporter			0.00532	CASP3,CCNB1
PPP4C		phosphatase			0.00532	CCL5,ISG15
HAS1		enzyme			0.00532	CCNB1,CDK1
mir-28		microRNA			0.00532	MAD2L1,PDCD1
DKK2		other			0.00532	CD69,IFNG
GNAZ		enzyme			0.00532	CXCL10,IFNG
MYH6		enzyme			0.00532	CXCL10,IFNG
Ifna4		other			0.00532	IRF7,ISG15
IKZF2		transcription regulator		-1.964	0.00551	CD69,IFNG,IRF7,LAG3
HNF1A-AS1		other			0.00553	BIRC5,CEP55,HMGB2
ZBP1		other			0.00553	CXCL10,ISG15,OAS1
GAS5		other			0.00553	CASP3,CCNB1,CDK1
MNT		transcription regulator			0.00553	FASLG,IFNG,KLF10
RARRES2		transmembrane receptor			0.00553	CCL5,CCNA2,CCNB2
DICER1		enzyme		-1.544	0.00561	APOBEC3G,CASP3,CD160,CXCL10,EOMES,GBP3,GNG2,IFNG,ITGA4,ITGAV,MT2A,OAS1,STAT1
KLF5		transcription regulator	Activated	2.162	0.00563	BIRC5,CCNA2,CCNB1,CCNB2,CDK1
CXCL12		cytokine	Activated	2.89	0.00575	CCL2,CCL5,CD47,CD69,CXCL10,FAS,GOPC,IFI27,IFNG,TNFSF10
NCOA2		transcription regulator		1.682	0.00586	CCL5,CXCL10,IFIT2,IFNG,ISG15,KLRC3,OASL
IGF2		growth factor			0.00599	BIRC5,CDK1,GCH1,MCM4,RAD51,RRM2,UHRF1,XRN1,ZFAND5
CXCR4		G-protein coupled receptor		1.067	0.00605	CCL2,CD69,CXCL10,ID2,TNFSF10
IGHM		transmembrane receptor			0.00607	CCL5,FAS,FASLG,SLAMF7
HDAC1		transcription regulator			0.00608	ATF3,CCL5,CCNA2,CCNB1,CCNB2,CDK1,FAS,RAD54L,RRM2,TOP2A,TYMS,UHRF1
PI3K (family)		group	Activated	2.586	0.00615	BIRC5,CCL2,CXCL10,IFIT1,ISG15,SLC4A7,TNFSF10
F2		peptidase	Activated	3.348	0.00626	CASP1,CASP3,CCL2,CCNA2,CXCL10,E2F7,F2R,HSP90AA1,NCOA7,NUS1,SLC7A1,TNFSF10
mir-192		microRNA			0.00642	CDC7,MAD2L1,TYMS
LCP2		other			0.00642	CD69,FYB1,IFNG
TP53COR1		other			0.00642	CASP1,FAS,TOP2A
FLI1		transcription regulator		1.953	0.00648	ADGRG1,CCL5,CXCL10,ID2,SNRPB
CUX1		transcription regulator			0.00648	CCL5,CCNA2,CXCL10,LIMA1,LTF
MITF		transcription regulator	Activated	3.317	0.0067	CCNB1,CENPM,CEP55,ITGA4,KIFC1,MCM4,NCAPD3,PIF1,RAB27A,SPC25,TPX2
VDR		transcription regulator		1.094	0.0069	ARHGEF3,CCNB1,CXCL10,IFI44L,IFNG,ISG15,MAD2L1,PRC1,RAD50,TK1,TPX2
SRC		kinase	Activated	2.414	0.00708	ACAT1,CCL2,CDK1,CXCL10,F2R,GBP1,SLC4A7
PLAUR		transmembrane receptor			0.00729	CCL2,CCL5,ITGAV,MT-CO1
ABL1		kinase		0.805	0.00729	CCNA2,CTSL,FAS,NME1
Cdc42		enzyme			0.00729	CASP1,FAS,FASLG,GFI1
SLC5A8		transporter			0.00735	BIRC5,TNFSF10
ASCL2		transcription regulator			0.00735	CCNB1,CXCL10
ABL2		kinase			0.00735	CTSL,NME1
WNT2		cytokine			0.00735	BIRC5,TK1
ULBP2		transmembrane receptor			0.00735	IFNG,KLRC4-KLRK1/KLRK1
mir-320		microRNA			0.00735	BIRC5,TFRC
MYCBP		transcription regulator			0.00735	EIF2A,LDHA
TRIM8		other			0.00735	CCL5,IFIT2
SH3RF1		enzyme			0.00735	EOMES,IFNG
Ptgs2os2		other			0.00735	CCL5,CXCL10
KLRB1		transmembrane receptor			0.00735	CCL5,IFNG
Klrk1		transmembrane receptor			0.00735	CCL5,IFNG
CLEC2A		other			0.00735	CCL5,CXCL10
Lymphotoxin		complex			0.00738	CCL2,CCL5,CXCL10
XRCC6		enzyme			0.00738	CCL5,IFIT1,IFNG
RNASE1		enzyme			0.00738	CCL2,CCL5,CXCL10
CCL4		cytokine			0.00738	CCL2,CCR5,IFNG
OSMR		transmembrane receptor			0.00742	BIRC5,CXCL10,GBP4,GBP5,OAS1
NFKB1		transcription regulator		1.71	0.00761	B2M,CCL2,CCL5,CXCL10,FAS,FASLG,GBP1,IFNG,ISG15,STAT1,TK1,TNFSF10
COL18A1		other		-1.664	0.00764	CCL2,F2R,ITGAV,LDHA,PDCD5,STAT1
NCOA3		transcription regulator		1.568	0.00764	CCNA2,CCNB1,EOMES,LAMP3,LDHA,PSMA2
Tlr		group	Activated	2.379	0.00776	CCL2,CCL5,CXCL10,ID2,IFNG,IRF7,STAT1
MIF		cytokine		1.709	0.00776	CCL2,CCR5,F2R,GFI1,IFNG,ITGA4,TRIM22
F2RL1		G-protein coupled receptor		1.253	0.00793	CASP7,CCL2,FAS,GBP4,IFNG
MMP12		peptidase			0.00793	CAPZA2,CCL5,PSMA3,PSMA6,PSMD14
ANXA1	1.27	enzyme			0.00795	ANXA1,ANXA2,CCL2,CD69
IL33		cytokine	Activated	2.415	0.00825	ACAT1,CASP1,CCL2,CCL5,CD69,CXCL10,FAS,IFNG,IL2RG,TFEC,TNFSF10
FGF2		growth factor	Activated	2.069	0.00833	AGL,BIRC5,CAPZA2,CCL2,CTSL,FAS,GBP1,GCH1,ID2,ITGA4,PDGFRB,PPP1R12A,PTTG1,STOM,TNFSF10,TOP2A
EIF4G1		translation regulator			0.00843	BIRC5,RAD50,RAD51
CXCR3		G-protein coupled receptor			0.00843	CD69,CXCL10,IFNG
TLR6		transmembrane receptor			0.00843	ATF3,CCL5,IFNG
CISH		other			0.00843	CXCL10,EOMES,IFNG
P2RX7		ion channel			0.00843	CCL2,CXCL10,TNFSF10
miR-291a-3p (and other miRNAs w/seed AAGUGCU)		mature microRNA	Inhibited	-2.449	0.00848	ARHGEF3,GBP3,INSIG2,MBNL2,NIPSNAP2,PRC1
TRAF3		enzyme		0.757	0.00848	CCL5,CXCL10,FAS,IFNG,ISG15,TK1
BCL6		transcription regulator		-1.982	0.00853	CCL2,CD69,CXCL10,FAS,HERC5,HERC6,IFNG,PI4K2B,PRSS23,RAD50
Tnf (family)		group	Activated	2.21	0.0086	ATF3,BIRC5,CCL2,CCL5,CCR5,CXCL10,GFI1,IFNG
SUMO2		enzyme		-1	0.00866	CD38,ISG15,LAMP3,LY6E
IRAK1		kinase		1.052	0.00866	CCL5,CXCL10,IFNG,STAT1
FLT3		kinase			0.00866	BIRC5,IFNG,IRF7,RAD51
CD3E		transmembrane receptor			0.00901	CD69,CD8B,FAS,FASLG,IFNG
EFNA1		other		-0.447	0.00901	APOBEC3G,CD69,FABP5,HERC6,IRF7
IL17a dimer		complex			0.00955	CCL2,CCL5,IFNG
TF		transporter			0.00955	CCL2,CCL5,TFRC
TFPI2		other			0.00955	ATF3,CXCL10,TMX1
SMARCA2		transcription regulator			0.00958	IFNG,NME1,RAB27A,RRM2,TYMS
Calcineurin B		group			0.00968	B3GAT1,CCR5
VTCN1		other			0.00968	FASLG,IFNG
ARID3B		transcription regulator			0.00968	CASP7,TNFSF10
PPT1		enzyme			0.00968	CXCL10,IFNG
HRH3		G-protein coupled receptor			0.00968	CXCL10,IFNG
DEPTOR		other			0.00968	CCL5,CXCL10
SULT2B1		enzyme			0.00968	CCNB1,FAS
LITAF		transcription regulator			0.00968	CCL5,IFNG
GADD45G		other			0.00968	CCNB1,IFNG
FYB1	1.01	other			0.00968	CD69,IFNG
DGKZ		kinase			0.00968	CD69,IFNG
RASSF10		other			0.00968	CASP3,CDK1
MLANA		other			0.00968	IFNG,KLRD1
CXCL16		cytokine			0.00968	CD38,IFNG
DIABLO		other			0.00968	BIRC5,PDCD1
NCR3		transmembrane receptor			0.00968	CCL5,IFNG
VIPR2		G-protein coupled receptor			0.00968	FASLG,IFNG
ULBP1		transmembrane receptor			0.00968	CD69,IFNG
RAF1		kinase	Activated	2.456	0.00995	ANXA1,CLK1,CTSL,FAS,LDHA,MT1B,MT1M,RRM2,RTCB,SH2D1A
RUNX1		transcription regulator		0	0.0102	ADGRG1,ANXA2,CD160,FAS,ID2,IFNG,ITGA4,ITGAV,MAD2L1
Igm		complex			0.0102	BIRC5,CCNA2,CD69,CYCS,FAS
PIK3CA		kinase		-0.243	0.0102	BIRC5,CCNB1,PDGFRB,TK1,TNFSF10
NAMPT		cytokine		1.177	0.0102	ATXN10,CXCL10,NAT1,PDGFRB
RAC2		enzyme			0.0102	ANXA1,CCR5,IFNG,LDHA
PPIF		enzyme		0.816	0.0104	CCL2,CCL5,CCR5,CXCL10,PAIP1,PIF1
C5		cytokine		1.884	0.0105	ATF3,CCL2,CCL5,CXCL10,FASLG,IFNG,THAP12
NFAT (complex)		complex			0.0108	ATF3,CCL2,FASLG
TRPV4		ion channel			0.0108	CCL5,CXCL10,FAS
NRF1		transcription regulator	Activated	2.169	0.0108	CD47,COX7B,CYCS,PSMC6,PSMD14
C3		peptidase		1.458	0.0108	CASP3,CCL2,CCL5,CXCL10,IFNG
SOD1		enzyme			0.0109	B2M,CASP1,CASP3,CCNC,FAS,FASLG,IFNG,MT-CO1,RBM3,TFRC,VAPA
mir-146		microRNA		-1.98	0.011	CCL2,CXCL10,IFNG,STAT1
GPX1		enzyme	Inhibited	-2	0.011	CXCL10,FAS,FASLG,TNFSF10
RIPK2		kinase	Activated	2.161	0.0115	CCL5,CD69,CXCL10,IFNG,MCOLN2
VitaminD3-VDR-RXR		complex		-0.762	0.0119	CCL5,CCNC,CXCL10,IFNG
Hbb-b2		other			0.0119	CCR5,CXCL10,IL2RG,TFRC
PRKCD		kinase		1.039	0.012	BIRC5,CCL2,CCL5,CCNA2,CXCL10,IL2RG,JCHAIN,OAS1,PLSCR1
LGALS1		other		-0.371	0.0121	CCNB1,CD69,IFNG,PDCD1,TFRC
FBXO42		other			0.0123	CCL5,STAT1
UCHL5		peptidase			0.0123	CASP3,CASP7
NEK7		kinase			0.0123	CXCL10,ISG15
tryptase		group			0.0123	CXCL10,F2R
TIP60		complex			0.0123	EOMES,MCM4
SERPINB2		other			0.0123	CASP7,CCNA2
CD244		transmembrane receptor			0.0123	CCL5,IFNG
SHOX		transcription regulator			0.0123	CCNB1,CDK1
IL4I1		enzyme			0.0123	CCL2,IFNG
RPS6KB2		kinase			0.0123	CXCL10,ISG15
UBA7		enzyme			0.0123	ISG15,OAS1
ARF6		transporter			0.0123	CCL5,ISG15
CD48	1.14	other			0.0123	IFNG,SERPINB9
AIM2	1.08	other			0.0123	CASP1,IFNG
TCF7L2		transcription regulator	Activated	3.065	0.0125	ADGRG1,ANXA1,ARAP2,BIRC5,ERBIN,EVI2A,ID2,KIF19,RAP2A,SLC27A2,STK39,TMEM123,TWF1
miR-1-3p (and other miRNAs w/seed GGAAUGU)		mature microRNA	Inhibited	-2.952	0.0127	ANXA2,CAND1,GCH1,MTHFD2,RNF138,TWF1,UHRF1,WDFY1,YWHAQ
ICAM1		transmembrane receptor		1.977	0.0128	CCL5,CD69,IFNG,ITGA4
TNFAIP3		enzyme		-1.067	0.0128	BIRC5,CXCL10,FAS,FASLG
DCAF1		kinase			0.0134	CCNB1,KLF10,TNFSF10
KDM6B		enzyme			0.0134	CCL5,OASL,PPIA
CXCL10	1.4	cytokine			0.0134	CCL5,CXCL10,IFNG
SPRY1		other			0.0134	EOMES,ID2,ISG15
CCNE1		transcription regulator			0.0134	CCNA2,CCNB1,MCM4
SOX1		transcription regulator	Inhibited	-2.236	0.0136	EOMES,GBP3,GBP4,NUDT21,USP18
TRAF3IP2		other	Activated	2.219	0.0136	CCL5,CXCL10,GFI1,IFNG,ISG15
ATG7		enzyme		-1.342	0.0136	ACAT1,CASP3,CASP7,IFIH1,IFNG
EGF		growth factor	Activated	3.504	0.0136	ATF3,BIRC5,CASP1,CASP3,CCNB1,CDK1,CKS2,ID2,KLF10,LDHA,LTF,MAD2L1,PDGFRB,PLSCR1,PTTG1,RRM2,SLC4A7,STAT1
ITGB2		transmembrane receptor		1.067	0.0138	CD69,CXCL10,IFNG,ITGA4
TOB1		transcription regulator		0	0.0138	CCNA2,GMNN,MBNL2,MIS18BP1
PRKD1		kinase		1.993	0.0138	BIRC5,CCL5,CXCL10,IFNG
Mek		group		1.303	0.0141	ACAT1,BIRC5,CDCA7,CEBPZ,CXCL10,ID2,IFNG,PDGFRB,TOP2A,XAF1
MDM2		transcription regulator		-0.277	0.0143	ATF3,BIRC5,CCNA2,TNFSF10,TOP2A
miR-199a-5p (and other miRNAs w/seed CCAGUGU)		mature microRNA		-1.342	0.0143	BIRC5,IFI27,ISG15,RSAD2,SAMD9L
NOD2		other		1.102	0.0143	CCL2,CCL5,CXCL10,IFNG,MCOLN2
miR-155-5p (miRNAs w/seed UAAUGCU)		mature microRNA	Inhibited	-2.789	0.0147	CASP1,CD47,CD69,IFNG,MATR3,RAB6A,TWF1,WDFY1
HDL		complex		-1.044	0.0148	ATF3,CCL2,CCL5,ITGAV
CD86		transmembrane receptor			0.0148	CD69,FAS,FASLG,IFNG
DPP4		peptidase			0.0149	CCNB1,IFNG,TOP2A
PTPN22	1.11	phosphatase			0.0149	ISG15,LAG3,PDCD1
CCR1		G-protein coupled receptor			0.0149	CCL5,IFNG,ITGAV
TFAP2A		transcription regulator		-1.951	0.015	ANXA1,BIRC5,F2R,MT2A,RPL7,XRN1
INSIG1		other	Inhibited	-2.449	0.015	CCL5,CCR5,CXCL10,FABP5,IFNG,RAB27A
TFAP2C		transcription regulator		0.447	0.0151	EOMES,F2R,GZMH,MT2A,TK1
CREB3L2		transcription regulator			0.0152	MX1,SEC23A
B4GALT6		enzyme			0.0152	CCL2,CCL5
LAIR1		transmembrane receptor			0.0152	IFNG,MX1
ANG		enzyme			0.0152	CCL5,CXCL10
ITGA4	1.05	transmembrane receptor			0.0152	ITGA4,ITGAV
NMNAT1		enzyme			0.0152	ATXN10,NAT1
BCL6B		transcription regulator			0.0152	CASP3,CASP7
SLC6A1		transporter			0.0152	IFNG,STAT1
FTH1		enzyme			0.0152	PDCD1,TFRC
NLRX1		other		-1.698	0.0158	FASLG,IFNG,OAS1,STAT1
TNFSF11		cytokine	Activated	2.923	0.0162	AEBP2,CCL2,CCL5,FAS,GCH1,IFNG,ITGAV,MT-CO1,SERPINB9,STAT1,USP18
FABP4		transporter			0.0165	ACAT1,FABP5,IFNG
RBL1		transcription regulator			0.0168	CCNA2,CDK1,FAS,RRM2,TYMS
S100A9		other	Activated	2.121	0.0174	ATF3,CASP1,CD69,CXCL10,FAS,IFNG,ISG15,USP18
IRAK4		kinase			0.0177	ATF3,CXCL10,IFNG,IRF7,PLSCR1
SRC (family)		group		1.982	0.018	CCL2,ITGAV,SLC4A7,STAT1
GPER1		G-protein coupled receptor		1	0.018	ATF3,LTF,MT1A,MT2A
FHL2		transcription regulator		-1	0.018	CXCL10,FASLG,IFNG,PDGFRB
IKBKG		kinase	Activated	2.581	0.018	CCL5,CXCL10,GBP3,GCH1,IRF7,ISG15,TNFSF10
B2M	1.37	transmembrane receptor			0.0181	CD8A,CD8B,IFNG
CFLAR		other			0.0181	IFIT2,IFNG,ISG15
RNA polymerase II		complex			0.0183	B2M,CASP7,CCL5,CCNB1,CCNB2,DLGAP5,MAD2L1,OASL,RAD50,SLC27A2,TOP2A
VSIR		other			0.0183	CXCL10,IFNG
Adaptor protein 1		complex			0.0183	FASLG,IFNG
ABCA4		transporter			0.0183	CXCL10,IFNG
PBRM1		other			0.0183	CCNB1,CDK1
Traj18		other			0.0183	CCL5,IFNG
TXK		kinase			0.0183	EOMES,IFNG
VASP		other			0.0183	ITGA4,STAT1
MMP7		peptidase			0.0183	FAS,FASLG
TNNI3		transporter			0.0183	CCL5,CCR5
CHRNA3		transmembrane receptor			0.0183	CASP3,STAT1
RASGRP1		other			0.0183	CD69,IFNG
PPARGC1A		transcription regulator	Activated	2.29	0.0187	ACAT1,ADGRG1,ATP5MF,COX7B,CXCL10,CYCS,IMPA1,INSIG2,LDHA,MCM4,MT-CO1,PRDX3,TNFSF10
CD5		transmembrane receptor			0.0192	CD52,CD69,IL2RG,STAT1
DCN		other		0.283	0.0192	CASP3,CXCL10,IFNG,ITGAV
PRR5		other			0.0193	PDGFRB
ZYG11B		other			0.0193	CCNB1
BDNF-AS		other			0.0193	CASP3
ATM/ATR		group			0.0193	RRM2
CALHM6	1.06	other			0.0193	IFNG
ATP synthase		complex			0.0193	IFNG
IL12R		group			0.0193	IFNG
FBXL7		enzyme			0.0193	BIRC5
SLC31A1		transporter			0.0193	MT-CO1
TFAP2D		transcription regulator			0.0193	MT2A
SLC15A4		transporter			0.0193	IRF7
SNRPN		other			0.0193	SNRPB
KY		other			0.0193	IFNG
Ifngas1		other			0.0193	IFNG
UBN1		transcription regulator			0.0193	CCNA2
PGLYRP4		transmembrane receptor			0.0193	IFNG
RAET1G		other			0.0193	KLRC4-KLRK1/KLRK1
CDCA4		other			0.0193	GMNN
Klre1		transmembrane receptor			0.0193	IFNG
CTU1		other			0.0193	DEK
HLA-DRB5		transmembrane receptor			0.0193	IFNG
PHF10		other			0.0193	CASP3
SLC39A13		transporter			0.0193	MT1A
H2-T24		other			0.0193	IFNG
ZYG11A		other			0.0193	CCNB1
FAS-AS1		other			0.0193	FAS
CIB1		other			0.0193	CDK1
APBB3		other			0.0193	TYMS
PSMB4		peptidase			0.0193	IGLL1/IGLL5
CD96		other			0.0193	IFNG
CCR8		G-protein coupled receptor			0.0193	CD69
SNAP91		other			0.0193	BST2
PRPF4		other			0.0193	CCL5
PSMB7		peptidase			0.0193	IGLL1/IGLL5
MOS		kinase			0.0193	CDK1
miR-708-5p (and other miRNAs w/seed AGGAGCU)		mature microRNA			0.0193	MAD2L1
miR-302b-5p (and other miRNAs w/seed CUUUAAC)		mature microRNA			0.0193	BIRC5
miR-381-3p (and other miRNAs w/seed AUACAAG)		mature microRNA			0.0193	BIRC5
miR-181a-1-3p (and other miRNAs w/seed CCAUCGA)		mature microRNA			0.0193	BIRC5
mir-463		microRNA			0.0193	BIRC5
mir-471		microRNA			0.0193	BIRC5
PSMD8		other			0.0193	IGLL1/IGLL5
ZNF613		transcription regulator			0.0193	ID2
LINC00853		other			0.0193	CMPK1
COL4A2		other			0.0193	FAS
IFIT1	2.82	other			0.0193	CXCL10
NUDT21	1.41	other			0.0193	HMMR
SH2D1B		other			0.0193	IFNG
TONSL		transcription regulator			0.0193	CCL5
HLA-DPB1		transmembrane receptor			0.0193	IFNG
GAD2		enzyme			0.0193	IFNG
RASGRP2		other			0.0193	RAP2A
MICA		other			0.0193	KLRC4-KLRK1/KLRK1
DMAP1		transcription regulator			0.0193	TK1
CDK3		kinase			0.0193	TYMS
H2-K2/H2-Q9		other			0.0193	IFNG
B3GAT2		enzyme			0.0193	B3GAT1
ATP1B3	1	transporter			0.0193	BST2
SLC7A8		transporter			0.0193	IFNG
PTPRH		phosphatase			0.0193	CD69
CDC23		enzyme			0.0193	CCNB1
VPS4B		transporter			0.0193	CASP3
RPS9		translation regulator			0.0193	CDK1
GRID2		ion channel			0.0193	CDK1
EVL		other			0.0193	ITGA4
Flt1		kinase			0.0193	ATF3
HLA-DPA1		transmembrane receptor			0.0193	IFNG
LOC100911800/RT1-Ha		other			0.0193	IFNG
SAC3D1		other			0.0193	MAD2L1
HMGN5		transcription regulator			0.0193	CCNB1
CXCR6		G-protein coupled receptor			0.0193	IFNG
ZNF683		other			0.0193	IFNG
ERN1		kinase		1.387	0.0194	ATF3,DNAJB9,FAS,OAS2,SLC7A1,TXNDC5,USO1
JUND		transcription regulator			0.0195	CCL5,CXCL10,IFNG,SERPINB9,TK1
SOX3		transcription regulator	Inhibited	-2.236	0.0195	EOMES,GBP3,GBP4,NUDT21,USP18
C1QA		other			0.0198	CXCL10,F2R,IFNG
mir-132		microRNA			0.0198	CCL2,CCNA2,IFNG
PTX3		other			0.0198	CCL2,CCL5,CCR5
SIRT3		enzyme		-1.94	0.0204	CYCS,IFNG,MT-CO1,TFRC
MAP3K1		kinase		1.205	0.0204	ATF3,FAS,FASLG,TOP2A
PRNP		other		0.882	0.0205	CASP3,CCL2,CCL5,ID2,IFNG
GAST		other		1.342	0.0205	HMGB2,IFNG,PRDX3,RPL7,SRSF2
ANGPT2		growth factor		1.134	0.0209	CASP3,CCL5,EFR3A,FAS,HSP90AA1,MAP4K5,NME1,PDGFRB,SERPING1
miR-30c-5p (and other miRNAs w/seed GUAAACA)		mature microRNA	Inhibited	-2.449	0.021	ELMOD2,GALNT1,SEC23A,SLC4A7,SLC7A1,TMCO1
Pka		complex		-0.747	0.0215	BIRC5,CCNB1,CXCL10,IFI27,IFI6,IFNG,XAF1
TIRAP		other			0.0216	CCL5,CXCL10,IFNG
TNFSF14		cytokine			0.0216	CCL5,CXCL10,IFNG
SRSF1		other			0.0216	BIRC5,RRM2,SRSF2
IFRD1		other			0.0216	PPIA,PTTG1,TK1
WAS		other			0.0216	CD69,IFNG,STAT1
KRT17		other			0.0216	CCL5,CCR5,CXCL10
UNC93B1		other			0.0217	CXCL10,IFNG
LECT2		other			0.0217	CXCL10,IFNG
PELI1		enzyme			0.0217	CCL5,IFNG
NELFB		other			0.0217	ATF3,MAD2L1
LRAT		enzyme			0.0217	CCNA2,CCNB1
LILRB4		other			0.0217	CXCL10,IFNG
CD19		transmembrane receptor			0.0217	IFNG,PDCD1
RB1CC1		other			0.0217	CCL5,CXCL10
FGF10		growth factor		1.982	0.0217	ANXA1,ANXA2,PERP,TMEM123
CLEC11A		growth factor			0.0217	ANXA1,BIRC5,CCR5,LDHA
mir-1		microRNA		-1.762	0.0218	ANXA2,CASP3,CCL2,RNF138,TMX1,TWF1
ERK		group	Activated	2.559	0.022	APOBEC3G,CCL2,CKS2,CXCL10,FAS,IFNG,ITGAV,KLF10,SLC4A7,STAT1
GMNN	1.06	transcription regulator	Inhibited	-2.236	0.0225	EOMES,GBP3,GBP4,NUDT21,USP18
CAT		enzyme		0.152	0.023	CCL2,CD69,FASLG,XAF1
CYP1B1		enzyme		0.762	0.023	IFNLR1,MCM4,RAD51,TNFSF10
HMGB1		transcription regulator		1.103	0.0235	CASP3,CCL2,IFIT1,IFNG,MX1
PRKCZ		kinase			0.0236	CASP3,FASLG,PSAT1
S100A8		other	Activated	2.132	0.0243	ATF3,CASP1,CCL2,CD69,CXCL10,FAS,ISG15,USP18
NOTCH3		transcription regulator			0.0244	BIRC5,CASP3,DLGAP5,PDGFRB
MAP2K7		kinase			0.0244	ATF3,CCL5,CXCL10,FAS
IL32		cytokine			0.0244	CASP1,CCL2,FAS,MX1
ERBB3		kinase		1.673	0.0245	CD47,GZMH,HMMR,SLC4A7,TK1,TOP2A
CMKLR1		G-protein coupled receptor			0.0253	CCNA2,CCNB2
Laminin1		complex			0.0253	EOMES,MT1B
YWHAQ	1.22	other			0.0253	CASP3,CASP7
PPP3CB		phosphatase			0.0253	B3GAT1,KLRD1
ELK4		transcription regulator			0.0253	INSIG2,NCOA7
TRRAP		transcription regulator			0.0253	MAD2L1,MCM4
FZR1		kinase			0.0253	CCNB1,TK1
RPL22		translation regulator			0.0253	ATF3,DNAJB9
Complement		complex			0.0253	CASP1,PDGFRB
Cdk		group			0.0255	CCL2,CCL5,CXCL10
EZR		other			0.0255	ATF3,BIRC5,FAS
CYBB		enzyme			0.0255	CCL5,CXCL10,IFNG
LYN		kinase			0.0257	BIRC5,CCL5,CCNA2,CYCS,IFNG
CCN1		other	Activated	2.189	0.0257	CCL2,CXCL10,IFNG,ITGAV,TNFSF10
CCL11		cytokine		1.98	0.0258	BIRC5,CCL2,FAS,FASLG
GFI1	1.5	transcription regulator		-1.46	0.027	CASP1,F2R,GFI1,ID2,IFNG,MAP4K5,STAT1
TFDP1		transcription regulator			0.0276	CASP3,CASP7,CDK1
CHRNA7		transmembrane receptor			0.0276	CXCL10,IFNG,KLRC4-KLRK1/KLRK1
SELP		transmembrane receptor			0.0276	CCL2,CLK1,SERPINB9
CDC42		enzyme			0.0276	ATF3,CASP3,IFNG
TAC1		other	Activated	2.15	0.0281	CASP1,CASP3,CCL2,CXCL10,IFNG
Tgf beta		group		-0.644	0.0281	CASP1,CCL2,CCL5,CD69,CXCL10,IFNG,ITGAV,KLF10,PDCD1,TFRC,TNFSF10
AIRE		transcription regulator		0.218	0.0288	CCL5,CXCL10,IFNG,LTF
PTGES		enzyme			0.0288	ANXA1,ANXA2,BIRC5,IFNG
Ahr-aryl hydrocarbon-Arnt		complex			0.0291	FAS,FASLG
Coup-Tf		group			0.0291	LTF,TK1
SIRT7		enzyme			0.0291	MRPL16,MRPL40
NFKBID		transcription regulator			0.0291	CD38,IFNG
SCAVENGER receptor CLASS A		group			0.0291	CCL5,IFNG
CBS/CBSL		enzyme			0.0291	CASP3,CCL2
TYR		enzyme			0.0291	IFNG,KLRD1
RMRP		other			0.0291	CCNB2,RSAD2
PLCE1		enzyme			0.0291	CCL2,IFNG
SPHK2		kinase			0.0291	CCL5,IFNG
CSF3R		transmembrane receptor			0.0291	GFI1,LTF
CCL19		cytokine			0.0291	CXCL10,IFNG
VCP		enzyme			0.0291	CCL2,CCL5
FPR2		G-protein coupled receptor			0.0291	CCL2,CCR5
PTGS2		enzyme	Activated	2.414	0.0295	ANXA1,ANXA2,CCL2,CCL5,CXCL10,ITGAV,TNFAIP6,TNFSF10
Nr1h		group	Inhibited	-2.012	0.0296	CCL2,CCL5,CCR5,CXCL10,F2R,IFIH1,INSIG2
PRKCQ		kinase			0.0298	CD69,FASLG,IFNG
TERC		other			0.0298	CASP1,CCL5,PRC1
IL17F		cytokine			0.0298	CCL2,CXCL10,IFNG
NRIP1		transcription regulator			0.0304	CCNB2,CDK1,TK1,TNFAIP6
ZFP36		transcription regulator		-1.982	0.0305	IFNG,LTF,PRC1,TFRC,TOP2A
PDX1		transcription regulator		0	0.0312	ANXA2,ATF3,ATP5PF,GCH1,ID2,KLF10,PRSS23,RSAD2
ARNT		transcription regulator		1.446	0.0315	CCR5,GZMH,ID2,ITGAV,LDHA,TFRC
POU2F2		transcription regulator		1.982	0.0318	CCR5,CD69,EIF2S2,LY6E,SNRPB
UCHL1		peptidase		0	0.032	HERC6,PI4K2B,PRSS23,RAD50
miR-21-5p (and other miRNAs w/seed AGCUUAU)		mature microRNA		-1.98	0.032	CD69,FAS,FASLG,IFNG
TYROBP		transmembrane receptor	Activated	2	0.032	CCL2,CD69,IFNG,KLRD1
FLT3LG		cytokine		1.172	0.032	BIRC5,CCR5,ID2,IFNG
PLP1		other			0.0321	ATF3,CCL2,IFNG
PRMT1		enzyme			0.0321	HSP90AA1,MT2A,PRDX3
NFAT5		transcription regulator	Activated	2.176	0.0331	B3GAT1,CCL2,CXCL10,RPS7,RRM2
C1q		complex			0.0332	CCL2,IFNG
PLCG1		enzyme			0.0332	CCL2,IFNG
miR-143-3p (and other miRNAs w/seed GAGAUGA)		mature microRNA			0.0332	PRC1,TOP2A
TNFRSF25		transmembrane receptor			0.0332	CCL2,IFNG
IL18R1		transmembrane receptor			0.0332	IFNG,STAT1
CRTC1		transcription regulator			0.0332	CYCS,MT2A
Fcer1		complex			0.0337	CCL2,CCL5,IFIT2,IFNG
IL25		cytokine		1.732	0.0337	CCL2,CCL5,GFI1,IFNG
NPM1		transcription regulator			0.0344	CCL2,IFNG,LTF
RNASE2	1.03	enzyme			0.0344	CCL2,CCL5,CXCL10
ALOX5		enzyme			0.0344	HSP90AA1,IFNG,ITGAV
SERPINE1		other			0.0344	CASP3,IFNG,ITGAV
CAMK4		kinase			0.0344	ATF3,FASLG,IFNG
PIAS1		transcription regulator			0.0344	CCL2,CDK1,STAT1
miR-124-3p (and other miRNAs w/seed AAGGCAC)		mature microRNA	Inhibited	-2.979	0.0348	CCL2,CD164,CDCA7,CLDND1,DNAJC1,MMADHC,SHLD2,STOM,UHRF1
let-7a-5p (and other miRNAs w/seed GAGGUAG)		mature microRNA	Inhibited	-2.596	0.0354	ADGRG1,BIRC5,CASP3,IFIT5,ITGA4,TYMS,UHRF1
PDLIM2		other		-0.447	0.0359	GNG2,IFI44,IFNG,OAS3,STAT1
miR-125b-5p (and other miRNAs w/seed CCCUGAG)		mature microRNA	Inhibited	-2.219	0.0359	CASP7,CCNA2,CCR5,ID2,PERP
FOLR1		transporter			0.0359	AP1S2,CENPK,PFN1,TYMS,WDFY1
OGT		enzyme		1.342	0.0359	BIRC5,NDUFA5,NDUFA9,PSMC6,PSMD14
ATF2		transcription regulator			0.0359	ATF3,CCNA2,FASLG,IFNG,MT2A
CAB39L		kinase			0.0368	ATP5MF,NDUFA4,UQCRB
KDM2B		enzyme			0.0368	CCL5,CXCL10,EOMES
GDF9		growth factor			0.0368	ID2,ITGAV,TNFAIP6
SPRY2		other			0.0368	EOMES,ID2,ISG15
BCL2L1		other	Inhibited	-2	0.0371	CASP3,CYCS,FAS,TNFSF10
Ren2		peptidase			0.0375	CYCS,MT-CO1
DPH5		enzyme			0.0375	IFNG,STAT1
GAS2L3		other			0.0375	F2R,FAS
HOXA11		transcription regulator			0.0375	ANXA1,CD47
SLAMF1		transmembrane receptor			0.0375	IFNG,SH2D1A
C1QBP		transcription regulator			0.0375	IFNG,MT-CO1
HIF1AN		enzyme			0.0375	BIRC5,LDHA
PRF1		transporter			0.0375	CXCL10,IFNG
RAPGEF1		other			0.0375	RAP2A,SRSF2
CR2		transmembrane receptor			0.0375	FAS,PDCD1
CXCL2		cytokine			0.0375	CCL5,CXCL10
CREB3		transcription regulator			0.0375	ANXA1,INSIG2
BCL10		transcription regulator			0.0375	CCL5,IFNG
CNR2		G-protein coupled receptor			0.0375	CCL2,IFNG
CBX3		transcription regulator			0.0375	BIRC5,CDK1
NUPR1		transcription regulator	Inhibited	-3	0.0378	ADGRG1,ANP32E,ASPM,ATF3,CCNA2,CCNB2,FAM111A,GCH1,GTSE1,HLTF,IFIT2,KIFC1,PARP9,RAD51,SKA2,SPC25
MICU1		other			0.0383	CYCS
ZG16		other			0.0383	IFNG
STAT4 dimer		complex			0.0383	IFNG
EIF4B		translation regulator			0.0383	ISG15
EPB42		transporter			0.0383	CD47
TRIM50		other			0.0383	IFIT2
FAM168A		other			0.0383	CCNB1
PIEZO1		ion channel			0.0383	CD69
USP15		peptidase			0.0383	TOP2A
COLEC12		transmembrane receptor			0.0383	CXCL10
PGLYRP3		transmembrane receptor			0.0383	IFNG
Csl		enzyme			0.0383	PDGFRB
ARL16		other			0.0383	CCL5
MYSM1		enzyme			0.0383	GFI1
ZFP90		transcription regulator			0.0383	IFNG
Igtp		enzyme			0.0383	IFNG
SLC9A9		transporter			0.0383	TFRC
ANO6		ion channel			0.0383	IFNG
CNEP1R1		other			0.0383	IFNG
MARCHF2		enzyme			0.0383	TFRC
SCARA5		transmembrane receptor			0.0383	CXCL10
COX10		enzyme			0.0383	MT-CO1
PGLYRP1		transmembrane receptor			0.0383	IFNG
LAYN		other			0.0383	IFNG
SMYD5		other			0.0383	CXCL10
TRIM67		other			0.0383	IFIT2
ZNF326		transcription regulator			0.0383	RAD50
Raet1a		other			0.0383	IFNG
Plk		group			0.0383	CXCL10
RYR3		ion channel			0.0383	ATF3
RPL19		other			0.0383	CXCL10
STAT-1/2		group			0.0383	TNFSF10
Lfa-1		complex			0.0383	IFNG
KIR		group			0.0383	IFNG
ITGB7		transmembrane receptor			0.0383	IFNG
FAIM2		other			0.0383	CASP3
SCARA3		transmembrane receptor			0.0383	CXCL10
DAPK3		kinase			0.0383	BIRC5
TRIM5		enzyme			0.0383	IFIT2
MCM2		enzyme			0.0383	MCM4
RAET1E		other			0.0383	KLRC4-KLRK1/KLRK1
ELP3		enzyme			0.0383	DEK
ARIH2		enzyme			0.0383	GFI1
miR-292-3p (and other miRNAs w/seed AGUGCCG)		mature microRNA			0.0383	BIRC5
mir-139		microRNA			0.0383	EOMES
NEDD8		enzyme			0.0383	TK1
mir-186		microRNA			0.0383	PTTG1
MIR585		microRNA			0.0383	CASP3
PGLYRP2		transmembrane receptor			0.0383	IFNG
IGK		other			0.0383	CCL2
NUBP1		other			0.0383	TFRC
HIF1A-AS1		other			0.0383	CASP3
PDE4A		enzyme			0.0383	IFNG
CDC7	1.18	kinase			0.0383	MCM4
Raet1d/Raet1e		other			0.0383	IFNG
CARMIL2		other			0.0383	IFNG
POLDIP3		other			0.0383	ISG15
MCM3		enzyme			0.0383	MCM4
MUC16		other			0.0383	CCNB1
AVPR2		G-protein coupled receptor			0.0383	IFNG
STAG2		transcription regulator			0.0383	CD69
TRPC6		ion channel			0.0383	MX1
ORC1		other			0.0383	MCM4
ZP3		other			0.0383	IFNG
CRADD		other			0.0383	CCL2
MXD4		transcription regulator			0.0383	ID2
ITGAE		other			0.0383	IFNG
ZRANB1		peptidase			0.0383	IFNG
USP13		peptidase			0.0383	STAT1
ICAM3		transmembrane receptor			0.0383	IFNG
KHDRBS2		other			0.0383	STAT1
GPBP1		transcription regulator			0.0383	TOP2A
MED6		transcription regulator			0.0383	IFIT2
RHCE/RHD		transporter			0.0383	CD47
PNRC1		other			0.0383	TK1
FXYD5		ion channel			0.0383	CCL2
HCST		transmembrane receptor			0.0383	KLRC4-KLRK1/KLRK1
BTN3A2		other			0.0383	IFNG
APOC1		transporter			0.0383	CASP3
CCL3L1		other			0.0383	CCR5
EYA4		phosphatase			0.0383	CXCL10
LPCAT1		enzyme			0.0383	DNAJB9
WNT5A		cytokine		0.323	0.0384	CCL2,CD38,ID2,IFNG,STAT1,TNFSF10
Ap1		complex			0.0386	ATF3,CCL2,CCL5,CCNA2,FASLG,IFNG,MT2A
TNFRSF1A		transmembrane receptor		0.041	0.0386	CASP3,CCL2,CCL5,CD38,CXCL10,IFNG,TFRC
LEF1		transcription regulator		-1	0.039	BIRC5,CASP3,CASP7,FAS
TRIM28		transcription regulator			0.039	CASP7,CCL5,CXCL10,IFNG
NSUN6		enzyme			0.0393	HMMR,TK1,TOP2A
INPP5D		phosphatase			0.0393	CD69,FAS,IFNG
SERPINE2		other			0.0393	CCL5,CXCL10,IFNG
CARM1		transcription regulator			0.0393	CCNB1,CXCL10,HSP90AA1
MEOX2		transcription regulator			0.0393	CCL2,CD69,ITGAV
TNFRSF9		transmembrane receptor			0.0393	BIRC5,FAS,IFNG
HIF1A		transcription regulator		1.975	0.0401	ATP5PF,BIRC5,CCL5,CCR5,CD164,EED,ID2,IFNG,INSIG2,ITGAV,LDHA,PPIA,TFRC,ZNF267
AGT		growth factor	Activated	3.218	0.0406	ADD3,ANXA1,ATF3,CASP3,CCL2,CCL5,CDK1,CXCL10,GCH1,HMGB2,IFNG,ITGAV,MAD2L1,PFN1,TFRC
POLR2A		enzyme			0.0408	CASP7,CCNA2,FASLG,IFI6
ADCYAP1		other	Inhibited	-2.373	0.0409	ACAT1,ADD3,CCL5,CCNA2,CFL1,CXCL10,EMB,FASLG,TK1
PTGS1		enzyme			0.0419	ATF3,GZMH,JCHAIN
Tcf7		transcription regulator			0.0419	EOMES,FASLG,IFNG
PLC		group			0.0419	CCL2,CXCL10
Angiotensin II receptor type 1		group			0.0419	CCL2,CXCL10
CNOT6L		enzyme			0.0419	BIRC5,CCNB1
Cyp2c23		enzyme			0.0419	CCNA2,CCNB2
IL-17f dimer		complex			0.0419	CCL2,CCL5
TNFRSF6B		transmembrane receptor			0.0419	FASLG,IFNG
LBP		transporter			0.0419	CXCL10,IFIT1
mir-154		microRNA			0.0419	BIRC5,KLF10
LAMA5		other			0.0419	CXCL10,STAT1
HAVCR2		other			0.0419	CCR5,IFNG
DAXX		transcription regulator			0.0419	CASP3,FASLG
NR4A1		ligand-dependent nuclear receptor		0.064	0.0423	ATF3,ATP5PF,BIRC5,CCL5,CD69,FASLG,IFNG,LY6E,PDCD1,TNFSF10
Insulin		group		1.949	0.0438	ACAT1,ATF3,BIRC5,CCL2,CCNC,CYCS,HSP90AA1,IFIT2,INSIG2,IRF7,LDHA,PDGFRB,PPIA,SLC7A1,STAT1
Hdac		group		-0.834	0.0442	ATF3,BIRC5,FASLG,KLF10,MT1B,MT1E,TNFSF10
PRKAA		group			0.0446	BIRC5,CXCL10,STAT1
TLR7/8		group			0.0446	CCL2,MCOLN2,TNFAIP6
FANCC		other			0.0447	CDK1,IFI44L,MX1,OAS1
RARB		ligand-dependent nuclear receptor		0	0.0449	CASP7,IFI27,IFIT1,ITGAV,STAT1,USP18
EBF1		transcription regulator		1.443	0.0463	CCL5,CD160,CXCL10,IGLL1/IGLL5,IRF7,STAT1
TNFRSF1B		transmembrane receptor		0	0.0465	CASP3,CCR5,CD69,FAS,IFNG
GLIS2		transcription regulator			0.0466	CXCL10,IFNG
PLCG2		enzyme			0.0466	IFIT2,TNFSF10
TAF1		transcription regulator			0.0466	CCNA2,CDK1
DHX9		enzyme			0.0466	ID2,XAF1
ITGB4		transmembrane receptor			0.0466	BIRC5,CCL5
CD46		transmembrane receptor			0.0466	CD69,IFNG
DLK1		other			0.0466	CCNB1,IRF7
PAEP		other			0.0466	CCL5,IFNG
ITGAL		transmembrane receptor			0.0466	CD69,ITGA4
CXCL3		cytokine			0.0466	CCL5,CXCL10
CCR6		G-protein coupled receptor			0.0466	CXCL10,IFNG
PTPRC		phosphatase			0.0474	CCL5,FASLG,IFNG
EFNA4		kinase			0.0474	APOBEC3G,FABP5,IRF7
THRA		ligand-dependent nuclear receptor		-0.555	0.0477	CCL2,CXCL10,NME1,PTTG1,RCAN2,TK1
PSEN2		peptidase		1.091	0.0481	CASP3,F2R,PDGFRB,PRC1,SNAPC3
ONECUT1		transcription regulator			0.0487	CENPN,EED,FABP5,FAS,HMGB2,ITGAV,PI4K2B,SH3BGRL,TMEM126B,TNFSF10
TCOF1		transporter			0.0488	ANXA2,CEBPZ,CNBP,PSMC6
GATA3		transcription regulator		-1.383	0.0497	ACTR6,CCL5,CCR5,EOMES,IFNG,NKG7,PDCD1,RAD50,SLC27A2
ERG		transcription regulator			0.05	ADGRG1,CCNA2,CD164,F2R,HMMR,PSTPIP2,PTPN22,RCAN2
ADIPOQ		other	Inhibited	-2.043	0.0517	BIRC5,CCL2,CCL5,CXCL10,IFNG,PRDX3,SLC27A2
HMOX1		enzyme		-1.949	0.232	CASP3,CCL2,CXCL10,IFNG
NOTCH1		transcription regulator		1.951	1	CDCA7,ID2,IFNG,PDGFRB,RHOU

## Sheet: Reactome pathways
Reactome pathway analysis of the 434 constituent module genes.
name	nAnno	nOverlap	zscore	members_Overlap	members_Anno	group
Interferon Signaling	123	22	9.82	B2M, GBP1, GBP4, GBP5, HERC5, IFI27, IFI6, IFIT1, IFIT2, IFNG, IRF7, ISG15, MT2A, MX1, OAS1, OAS2, OAS3, OASL, STAT1, UBE2L6, USP18, XAF1	AAAS, ADAR, ARIH1, B2M, CAMK2A, CAMK2D, CIITA, EGR1, EIF2AK2, EIF4A1, EIF4A2, EIF4A3, EIF4E, EIF4E2, EIF4E3, EIF4G1, EIF4G2, EIF4G3, FCGR1B, FLNB, GBP1, GBP2, GBP4, GBP5, GBP6, HERC5, HLA-A, HLA-DPA1, HLA-DPB1, HLA-DQA2, HLA-DRB1, HLA-DRB5, HLA-G, ICAM1, IFI27, IFI35, IFI6, IFIT1, IFIT2, IFITM1, IFITM2, IFITM3, IFNA10, IFNA2, IFNA21, IFNA4, IFNA6, IFNAR2, IFNB1, IFNG, IFNGR1, IFNGR2, IP6K2, IRF1,…	11
Interferon alpha/beta signaling	47	14	10.9	IFI27, IFI6, IFIT1, IFIT2, IRF7, ISG15, MX1, OAS1, OAS2, OAS3, OASL, STAT1, USP18, XAF1	ADAR, EGR1, GBP2, HLA-A, HLA-G, IFI27, IFI35, IFI6, IFIT1, IFIT2, IFITM1, IFITM2, IFITM3, IFNA10, IFNA2, IFNA21, IFNA4, IFNA6, IFNAR2, IFNB1, IP6K2, IRF1, IRF2, IRF3, IRF4, IRF5, IRF6, IRF7, IRF9, ISG15, ISG20, MX1, MX2, OAS1, OAS2, OAS3, OASL, PSMB8, PTPN1, PTPN6, RNASEL, SOCS1, SOCS3, STAT1, TYK2, USP18, XAF1	11
Immune System	712	54	7.48	AIM2, AP1S2, B2M, CAPZA2, CASP1, CD160, CD8A, CD8B, CDK1, CRTAM, CTSL, GBP1, GBP4, GBP5, HERC5, IFI27, IFI6, IFIH1, IFIT1, IFIT2, IFNG, IL2RG, IRF7, ISG15, ITGAV, KLRD1, KLRK1, MT2A, MX1, OAS1, OAS2, OAS3, OASL, PDCD1, PPP2R5C, PSMA2, PSMA3, PSMA6, PSMC6, PSMD14, RAP1B, RNF138, RNF6, SAR1B, SEC23A, SEC24B, SEC61G, STAT1, TAB3, UBE2L3, UBE2L6, UBR1, USP18, XAF1	AAAS, ACTR1A, ACTR1B, ADAM17, ADAR, AGER, AIM2, AKT2, AKT3, ANAPC1, ANAPC10, ANAPC11, ANAPC13, ANAPC2, ANAPC4, ANAPC5, ANAPC7, AP1B1, AP1G1, AP1M1, AP1M2, AP1S1, AP1S2, AP2A1, AP2A2, AP2B1, ARF1, ARIH1, ARIH2, ART1, ASB1, ASB12, ASB13, ASB16, ASB2, ASB3, ASB6, ASB7, ASB8, ASB9, ATF2, ATG12, ATG5, ATG7, B2M, BCL2, BCL2L1, BIRC2, BIRC3, BLK, BLMH, BLNK, BTK, BTRC, C1QA, C1QB, C1QC, C1S, C2, C3, C4B…	11
Cytokine Signaling in Immune system	214	26	8	B2M, CASP1, CDK1, GBP1, GBP4, GBP5, HERC5, IFI27, IFI6, IFIT1, IFIT2, IFNG, IL2RG, IRF7, ISG15, MT2A, MX1, OAS1, OAS2, OAS3, OASL, STAT1, TAB3, UBE2L6, USP18, XAF1	AAAS, ADAM17, ADAR, ARIH1, B2M, BLNK, BTRC, CAMK2A, CAMK2D, CASP1, CDK1, CIITA, CISH, CRK, CRKL, CSF2RA, CSF2RB, CSH1, CUL1, EGR1, EIF2AK2, EIF4A1, EIF4A2, EIF4A3, EIF4E, EIF4E2, EIF4E3, EIF4G1, EIF4G2, EIF4G3, FCGR1B, FLNB, FYN, GAB2, GBP1, GBP2, GBP4, GBP5, GBP6, GH1, GH2, GRB2, HCK, HERC5, HLA-A, HLA-DPA1, HLA-DPB1, HLA-DQA2, HLA-DRB1, HLA-DRB5, HLA-G, HRAS, ICAM1, IFI27, IFI35, IFI6, IFIT1, I…	11
Cell Cycle, Mitotic	275	29	7.5	BIRC5, CCNA2, CCNB1, CCNB2, CDC7, CDK1, CENPK, CENPM, CENPN, CENPU, CKS1B, GINS2, GMNN, HSP90AA1, MAD2L1, MCM4, PPP2R5C, PSMA2, PSMA3, PSMA6, PSMC6, PSMD14, PTTG1, RRM2, SGO2, SKA2, SPC25, TYMS, YWHAE	ACTR1A, AHCTF1, AKAP9, ALMS1, ANAPC1, ANAPC10, ANAPC11, ANAPC2, ANAPC4, ANAPC5, ANAPC7, AURKA, AURKB, B9D2, BIRC5, BTRC, BUB1, BUB1B, BUB3, CCNA1, CCNA2, CCNB1, CCNB2, CCND1, CCND2, CCND3, CCNE1, CCNH, CDC14A, CDC20, CDC23, CDC25A, CDC25B, CDC25C, CDC26, CDC27, CDC45, CDC7, CDCA8, CDK1, CDK2, CDK4, CDK5RAP2, CDK6, CDK7, CDKN1A, CDKN1B, CDKN2A, CDKN2B, CDKN2D, CENPA, CENPC, CENPH, CENPI, CENPJ, CE…	8
Interferon gamma signaling	47	12	9.15	B2M, GBP1, GBP4, GBP5, IFNG, IRF7, MT2A, OAS1, OAS2, OAS3, OASL, STAT1	B2M, CAMK2A, CAMK2D, CIITA, FCGR1B, GBP1, GBP2, GBP4, GBP5, GBP6, HLA-A, HLA-DPA1, HLA-DPB1, HLA-DQA2, HLA-DRB1, HLA-DRB5, HLA-G, ICAM1, IFNG, IFNGR1, IFNGR2, IRF1, IRF2, IRF3, IRF4, IRF5, IRF6, IRF7, IRF9, MT2A, OAS1, OAS2, OAS3, OASL, PIAS1, PML, PRKCD, PTAFR, PTPN1, PTPN2, PTPN6, SOCS1, SOCS3, SP100, STAT1, SUMO1, VCAM1	11
DNA Replication	167	20	6.92	BIRC5, CCNA2, CDC7, CENPK, CENPM, CENPN, CENPU, GINS2, GMNN, MAD2L1, MCM4, PPP2R5C, PSMA2, PSMA3, PSMA6, PSMC6, PSMD14, SGO2, SKA2, SPC25	AHCTF1, AURKB, B9D2, BIRC5, BUB1, BUB1B, BUB3, CCNA1, CCNA2, CDC20, CDC45, CDC7, CDCA8, CDK2, CDKN1A, CDKN1B, CENPA, CENPC, CENPH, CENPI, CENPK, CENPL, CENPM, CENPN, CENPO, CENPQ, CENPT, CENPU, CKAP5, CLASP1, CLIP1, DBF4, DSN1, E2F1, E2F2, E2F3, ERCC6L, FEN1, GINS2, GMNN, GORASP1, INCENP, ITGB3BP, KIF20A, KIF23, KIF2C, KNL1, KNTC1, LIG1, MAD2L1, MAPRE1, MCM2, MCM3, MCM4, MCM5, MCM6, MCM7, MCM8, M…	8
Cell Cycle	348	30	6.32	BIRC5, CCNA2, CCNB1, CCNB2, CDC7, CDK1, CENPK, CENPM, CENPN, CENPU, CKS1B, GINS2, GMNN, HSP90AA1, MAD2L1, MCM4, MIS18BP1, PPP2R5C, PSMA2, PSMA3, PSMA6, PSMC6, PSMD14, PTTG1, RRM2, SGO2, SKA2, SPC25, TYMS, YWHAE	ACTR1A, AHCTF1, AKAP9, ALMS1, ANAPC1, ANAPC10, ANAPC11, ANAPC2, ANAPC4, ANAPC5, ANAPC7, ATM, ATR, ATRIP, AURKA, AURKB, B9D2, BIRC5, BRCA1, BTRC, BUB1, BUB1B, BUB3, CCNA1, CCNA2, CCNB1, CCNB2, CCND1, CCND2, CCND3, CCNE1, CCNH, CDC14A, CDC20, CDC23, CDC25A, CDC25B, CDC25C, CDC26, CDC27, CDC45, CDC7, CDCA8, CDK1, CDK2, CDK4, CDK5RAP2, CDK6, CDK7, CDKN1A, CDKN1B, CDKN2A, CDKN2B, CDKN2D, CENPA, CENPC,…	8
Mitotic M-M/G1 phases	150	18	6.57	BIRC5, CDC7, CENPK, CENPM, CENPN, CENPU, GMNN, MAD2L1, MCM4, PPP2R5C, PSMA2, PSMA3, PSMA6, PSMC6, PSMD14, SGO2, SKA2, SPC25	AHCTF1, AURKB, B9D2, BIRC5, BUB1, BUB1B, BUB3, CDC20, CDC45, CDC7, CDCA8, CDK2, CENPA, CENPC, CENPH, CENPI, CENPK, CENPL, CENPM, CENPN, CENPO, CENPQ, CENPT, CENPU, CKAP5, CLASP1, CLIP1, DBF4, DSN1, E2F1, E2F2, E2F3, ERCC6L, GMNN, GORASP1, INCENP, ITGB3BP, KIF20A, KIF23, KIF2C, KNL1, KNTC1, MAD2L1, MAPRE1, MCM2, MCM3, MCM4, MCM5, MCM6, MCM7, MCM8, MIS12, NDC80, NSL1, NUDC, NUF2, NUP107, NUP133, NU…	8
G1/S Transition	95	13	6.19	CCNA2, CCNB1, CDC7, CDK1, CKS1B, MCM4, PSMA2, PSMA3, PSMA6, PSMC6, PSMD14, RRM2, TYMS	CCNA1, CCNA2, CCNB1, CCNE1, CCNH, CDC25A, CDC45, CDC7, CDK1, CDK2, CDK7, CDKN1A, CDKN1B, CKS1B, CUL1, DBF4, DHFR, E2F1, MAX, MCM2, MCM3, MCM4, MCM5, MCM6, MCM7, MCM8, MNAT1, MYC, ORC1, ORC2, ORC3, ORC4, ORC5, ORC6, PCNA, POLA1, POLA2, POLE2, PPP2CA, PPP2CB, PPP2R1A, PPP2R1B, PPP2R3B, PRIM1, PRIM2, PSMA1, PSMA2, PSMA3, PSMA4, PSMA5, PSMA6, PSMA7, PSMB1, PSMB2, PSMB4, PSMB5, PSMB6, PSMB7, PSMB8, PS…	6
Mitotic G1-G1/S phases	117	13	5.23	CCNA2, CCNB1, CDC7, CDK1, CKS1B, MCM4, PSMA2, PSMA3, PSMA6, PSMC6, PSMD14, RRM2, TYMS	CCNA1, CCNA2, CCNB1, CCND1, CCND2, CCND3, CCNE1, CCNH, CDC25A, CDC45, CDC7, CDK1, CDK2, CDK4, CDK6, CDK7, CDKN1A, CDKN1B, CDKN2A, CDKN2B, CDKN2D, CKS1B, CUL1, DBF4, DHFR, DYRK1A, E2F1, E2F2, E2F3, E2F4, E2F5, HDAC1, LIN37, LIN52, LIN9, MAX, MCM2, MCM3, MCM4, MCM5, MCM6, MCM7, MCM8, MNAT1, MYBL2, MYC, ORC1, ORC2, ORC3, ORC4, ORC5, ORC6, PCNA, POLA1, POLA2, POLE2, PPP2CA, PPP2CB, PPP2R1A, PPP2R1B, …	6
Regulation of mitotic cell cycle	72	10	5.49	CCNA2, CCNB1, CDK1, MAD2L1, PSMA2, PSMA3, PSMA6, PSMC6, PSMD14, PTTG1	ANAPC1, ANAPC10, ANAPC11, ANAPC2, ANAPC4, ANAPC5, ANAPC7, AURKA, AURKB, BTRC, BUB1B, BUB3, CCNA1, CCNA2, CCNB1, CDC14A, CDC20, CDC23, CDC26, CDC27, CDK1, CDK2, CUL1, MAD2L1, PLK1, PSMA1, PSMA2, PSMA3, PSMA4, PSMA5, PSMA6, PSMA7, PSMB1, PSMB2, PSMB4, PSMB5, PSMB6, PSMB7, PSMB8, PSMB9, PSMC1, PSMC2, PSMC3, PSMC4, PSMC5, PSMC6, PSMD1, PSMD10, PSMD11, PSMD12, PSMD13, PSMD14, PSMD2, PSMD3, PSMD4, PSMD…	6
APC/C:Cdc20 mediated degradation of mitotic proteins	61	9	5.45	CCNB1, CDK1, MAD2L1, PSMA2, PSMA3, PSMA6, PSMC6, PSMD14, PTTG1	ANAPC1, ANAPC10, ANAPC11, ANAPC2, ANAPC4, ANAPC5, ANAPC7, BUB1B, BUB3, CCNB1, CDC20, CDC23, CDC26, CDC27, CDK1, MAD2L1, PSMA1, PSMA2, PSMA3, PSMA4, PSMA5, PSMA6, PSMA7, PSMB1, PSMB2, PSMB4, PSMB5, PSMB6, PSMB7, PSMB8, PSMB9, PSMC1, PSMC2, PSMC3, PSMC4, PSMC5, PSMC6, PSMD1, PSMD10, PSMD11, PSMD12, PSMD13, PSMD14, PSMD2, PSMD3, PSMD4, PSMD5, PSMD6, PSMD7, PSMD8, PSMD9, PSME1, PSME2, PSME4, PSMF1, P…	6
Mitotic Prometaphase	76	10	5.27	BIRC5, CENPK, CENPM, CENPN, CENPU, MAD2L1, PPP2R5C, SGO2, SKA2, SPC25	AHCTF1, AURKB, B9D2, BIRC5, BUB1, BUB1B, BUB3, CDC20, CDCA8, CENPA, CENPC, CENPH, CENPI, CENPK, CENPL, CENPM, CENPN, CENPO, CENPQ, CENPT, CENPU, CKAP5, CLASP1, CLIP1, DSN1, ERCC6L, INCENP, ITGB3BP, KIF2C, KNL1, KNTC1, MAD2L1, MAPRE1, MIS12, NDC80, NSL1, NUDC, NUF2, NUP107, NUP133, NUP37, NUP43, NUP85, PAFAH1B1, PLK1, PMF1, PPP1CC, PPP2CA, PPP2CB, PPP2R1A, PPP2R1B, PPP2R5A, PPP2R5B, PPP2R5C, PPP2R…	18
Cell Cycle Checkpoints	99	11	4.81	CCNB1, CCNB2, CDC7, CDK1, MAD2L1, MCM4, PSMA2, PSMA3, PSMA6, PSMC6, PSMD14	ANAPC1, ANAPC10, ANAPC11, ANAPC2, ANAPC4, ANAPC5, ANAPC7, ATM, ATR, ATRIP, BUB1B, BUB3, CCNB1, CCNB2, CCNE1, CDC20, CDC23, CDC25A, CDC25C, CDC26, CDC27, CDC45, CDC7, CDK1, CDK2, CDKN1A, CDKN1B, CHEK2, DBF4, MAD2L1, MCM2, MCM3, MCM4, MCM5, MCM6, MCM7, MCM8, MDM2, ORC1, ORC2, ORC3, ORC4, ORC5, ORC6, PSMA1, PSMA2, PSMA3, PSMA4, PSMA5, PSMA6, PSMA7, PSMB1, PSMB2, PSMB4, PSMB5, PSMB6, PSMB7, PSMB8, PS…	6
Adaptive Immune System	427	27	4.17	AP1S2, B2M, CD160, CD8A, CD8B, CRTAM, CTSL, ITGAV, KLRD1, KLRK1, PDCD1, PPP2R5C, PSMA2, PSMA3, PSMA6, PSMC6, PSMD14, RAP1B, RNF138, RNF6, SAR1B, SEC23A, SEC24B, SEC61G, UBE2L3, UBE2L6, UBR1	ACTR1A, ACTR1B, AKT2, AKT3, ANAPC1, ANAPC10, ANAPC11, ANAPC13, ANAPC2, ANAPC4, ANAPC5, ANAPC7, AP1B1, AP1G1, AP1M1, AP1M2, AP1S1, AP1S2, AP2A1, AP2A2, AP2B1, ARF1, ARIH2, ASB1, ASB12, ASB13, ASB16, ASB2, ASB3, ASB6, ASB7, ASB8, ASB9, ATG7, B2M, BLK, BLMH, BLNK, BTK, BTRC, C3, CALM1, CALM2, CALM3, CANX, CARD11, CASP9, CBLB, CD160, CD19, CD200R1, CD207, CD247, CD274, CD28, CD34, CD36, CD3E, CD3G, C…	2
Apoptosis	124	12	4.44	CASP3, CASP7, CYCS, FAS, FASLG, HMGB2, PSMA2, PSMA3, PSMA6, PSMC6, PSMD14, TNFSF10	ACIN1, ADD1, APAF1, APC, APPL1, ARHGAP10, BAK1, BAX, BBC3, BCAP31, BCL2, BCL2L1, BCL2L11, BID, BIRC2, BMF, BMX, CASP10, CASP3, CASP6, CASP7, CASP8, CASP9, CDH1, CFLAR, CTNNB1, CYCS, DAPK2, DBNL, DFFA, DFFB, DIABLO, DNM1L, DSG2, DSP, DYNLL1, DYNLL2, E2F1, FADD, FAS, FASLG, FNTA, GAS2, GSN, GZMB, H1F0, HIST1H1A, HIST1H1B, HIST1H1C, HIST1H1D, HIST1H1E, HMGB1, HMGB2, KPNB1, LMNA, LMNB1, MAGED1, MAPK8…	7
Class I MHC mediated antigen processing and presentation	200	16	4.24	B2M, ITGAV, PSMA2, PSMA3, PSMA6, PSMC6, PSMD14, RNF138, RNF6, SAR1B, SEC23A, SEC24B, SEC61G, UBE2L3, UBE2L6, UBR1	ANAPC1, ANAPC10, ANAPC11, ANAPC13, ANAPC2, ANAPC4, ANAPC5, ANAPC7, ARIH2, ASB1, ASB12, ASB13, ASB16, ASB2, ASB3, ASB6, ASB7, ASB8, ASB9, ATG7, B2M, BLMH, BTRC, CANX, CBLB, CD207, CD36, CDC20, CDC23, CDC26, CDC27, CDC34, CTSS, CUL1, CUL2, CUL3, CUL7, CYBB, DCAF1, DET1, DTX3L, DZIP3, ELOB, ELOC, ERAP1, FBXO17, FBXO2, FBXO27, FBXO3, FBXO4, FBXO44, FBXO6, FBXW11, FBXW7, FBXW8, FCGR1B, GAN, HECTD3, HE…	2
Cyclin A/B1 associated events during G2/M transition	13	4	5.92	CCNA2, CCNB1, CCNB2, CDK1	CCNA1, CCNA2, CCNB1, CCNB2, CCNH, CDC25A, CDC25B, CDC25C, CDK1, CDK7, MNAT1, PLK1, XPO1	10
Immunoregulatory interactions between a Lymphoid and a non-Lymphoid cell	47	7	4.84	B2M, CD160, CD8A, CD8B, CRTAM, KLRD1, KLRK1	B2M, C3, CD160, CD19, CD200R1, CD247, CD34, CD3E, CD3G, CD40, CD81, CD8A, CD8B, CD96, CDH1, CRTAM, CXADR, FCGR2B, FCGR3A, HCST, HLA-A, HLA-G, ICAM1, ICAM2, ICAM3, IFITM1, ITGAL, ITGB1, ITGB2, ITGB7, JAML, KIR2DL4, KIR2DS2, KIR3DL1, KLRC1, KLRD1, KLRK1, LILRA1, LILRB2, LILRB3, LILRB4, LILRB5, NECTIN2, PVR, ULBP2, ULBP3, VCAM1	15
Antigen processing-Cross presentation	61	8	4.69	B2M, ITGAV, PSMA2, PSMA3, PSMA6, PSMC6, PSMD14, SEC61G	B2M, CD207, CD36, CTSS, CYBB, FCGR1B, HLA-A, HLA-G, ITGAV, ITGB5, LNPEP, MRC1, NCF2, PDIA3, PSMA1, PSMA2, PSMA3, PSMA4, PSMA5, PSMA6, PSMA7, PSMB1, PSMB2, PSMB4, PSMB5, PSMB6, PSMB7, PSMB8, PSMB9, PSMC1, PSMC2, PSMC3, PSMC4, PSMC5, PSMC6, PSMD1, PSMD10, PSMD11, PSMD12, PSMD13, PSMD14, PSMD2, PSMD3, PSMD4, PSMD5, PSMD6, PSMD7, PSMD8, PSMD9, PSME1, PSME2, PSME4, PSMF1, RPS27A, SEC61A1, SEC61A2, SEC…	4
SCF(Skp2)-mediated degradation of p27/p21	50	7	4.62	CCNA2, CKS1B, PSMA2, PSMA3, PSMA6, PSMC6, PSMD14	CCNA1, CCNA2, CCNE1, CDK2, CDKN1A, CDKN1B, CKS1B, CUL1, PSMA1, PSMA2, PSMA3, PSMA4, PSMA5, PSMA6, PSMA7, PSMB1, PSMB2, PSMB4, PSMB5, PSMB6, PSMB7, PSMB8, PSMB9, PSMC1, PSMC2, PSMC3, PSMC4, PSMC5, PSMC6, PSMD1, PSMD10, PSMD11, PSMD12, PSMD13, PSMD14, PSMD2, PSMD3, PSMD4, PSMD5, PSMD6, PSMD7, PSMD8, PSMD9, PSME1, PSME2, PSMF1, RPS27A, SKP1, SKP2, UBA52	4
ER-Phagosome pathway	51	7	4.55	B2M, PSMA2, PSMA3, PSMA6, PSMC6, PSMD14, SEC61G	B2M, HLA-A, HLA-G, PDIA3, PSMA1, PSMA2, PSMA3, PSMA4, PSMA5, PSMA6, PSMA7, PSMB1, PSMB2, PSMB4, PSMB5, PSMB6, PSMB7, PSMB8, PSMB9, PSMC1, PSMC2, PSMC3, PSMC4, PSMC5, PSMC6, PSMD1, PSMD10, PSMD11, PSMD12, PSMD13, PSMD14, PSMD2, PSMD3, PSMD4, PSMD5, PSMD6, PSMD7, PSMD8, PSMD9, PSME1, PSME2, PSME4, PSMF1, RPS27A, SEC61A1, SEC61A2, SEC61B, SEC61G, TAP1, TAP2, UBA52	4
Antigen Presentation: Folding, assembly and peptide loading of class I MHC	15	4	5.42	B2M, SAR1B, SEC23A, SEC24B	B2M, CANX, ERAP1, HLA-A, HLA-G, HSPA5, PDIA3, SAR1B, SEC13, SEC23A, SEC24B, SEC24D, SEC31A, TAP1, TAP2	3
Host Interactions of HIV factors	104	10	4.02	AP1S2, APOBEC3G, B2M, CD8B, PPIA, PSMA2, PSMA3, PSMA6, PSMC6, PSMD14	AAAS, AP1B1, AP1G1, AP1M1, AP1M2, AP1S1, AP1S2, AP2A1, AP2A2, AP2B1, APOBEC3G, ARF1, ATP6V1H, B2M, BANF1, BTRC, CCNT1, CD247, CD28, CD4, CD8B, CDK9, DOCK2, ELMO1, ELOB, ELOC, FYN, HCK, HLA-A, HMGA1, KPNB1, LCK, NPM1, NUP107, NUP133, NUP155, NUP188, NUP205, NUP210, NUP214, NUP35, NUP37, NUP43, NUP50, NUP54, NUP58, NUP62, NUP85, NUP88, NUP93, PACS1, POM121, PPIA, PSMA1, PSMA2, PSMA3, PSMA4, PSMA5, …	14
M/G1 Transition	71	8	4.15	CDC7, GMNN, MCM4, PSMA2, PSMA3, PSMA6, PSMC6, PSMD14	CDC45, CDC7, CDK2, DBF4, E2F1, E2F2, E2F3, GMNN, MCM2, MCM3, MCM4, MCM5, MCM6, MCM7, MCM8, ORC1, ORC2, ORC3, ORC4, ORC5, ORC6, POLA1, POLA2, POLE2, PRIM1, PRIM2, PSMA1, PSMA2, PSMA3, PSMA4, PSMA5, PSMA6, PSMA7, PSMB1, PSMB2, PSMB4, PSMB5, PSMB6, PSMB7, PSMB8, PSMB9, PSMC1, PSMC2, PSMC3, PSMC4, PSMC5, PSMC6, PSMD1, PSMD10, PSMD11, PSMD12, PSMD13, PSMD14, PSMD2, PSMD3, PSMD4, PSMD5, PSMD6, PSMD7, P…	4
Antiviral mechanism by IFN-stimulated genes	56	7	4.23	HERC5, IFIT1, ISG15, MX1, STAT1, UBE2L6, USP18	AAAS, ARIH1, EIF2AK2, EIF4A1, EIF4A2, EIF4A3, EIF4E, EIF4E2, EIF4E3, EIF4G1, EIF4G2, EIF4G3, FLNB, HERC5, IFIT1, IRF3, ISG15, KPNA2, KPNA4, KPNA5, KPNB1, MAPK3, MX1, MX2, NEDD4, NUP107, NUP133, NUP155, NUP188, NUP205, NUP210, NUP214, NUP35, NUP37, NUP43, NUP50, NUP54, NUP58, NUP62, NUP85, NUP88, NUP93, PIN1, PLCG1, POM121, PPM1B, RPS27A, SEH1L, STAT1, TPR, UBA52, UBA7, UBE2E1, UBE2L6, UBE2N, USP18	5
Cyclin E associated events during G1/S transition	57	7	4.16	CCNA2, CKS1B, PSMA2, PSMA3, PSMA6, PSMC6, PSMD14	CCNA1, CCNA2, CCNE1, CCNH, CDC25A, CDK2, CDK7, CDKN1A, CDKN1B, CKS1B, CUL1, MAX, MNAT1, MYC, PSMA1, PSMA2, PSMA3, PSMA4, PSMA5, PSMA6, PSMA7, PSMB1, PSMB2, PSMB4, PSMB5, PSMB6, PSMB7, PSMB8, PSMB9, PSMC1, PSMC2, PSMC3, PSMC4, PSMC5, PSMC6, PSMD1, PSMD10, PSMD11, PSMD12, PSMD13, PSMD14, PSMD2, PSMD3, PSMD4, PSMD5, PSMD6, PSMD7, PSMD8, PSMD9, PSME1, PSME2, PSMF1, RB1, RPS27A, SKP1, SKP2, UBA52	4
Assembly of the pre-replicative complex	58	7	4.11	GMNN, MCM4, PSMA2, PSMA3, PSMA6, PSMC6, PSMD14	E2F1, E2F2, E2F3, GMNN, MCM2, MCM3, MCM4, MCM5, MCM6, MCM7, MCM8, ORC1, ORC2, ORC3, ORC4, ORC5, ORC6, PSMA1, PSMA2, PSMA3, PSMA4, PSMA5, PSMA6, PSMA7, PSMB1, PSMB2, PSMB4, PSMB5, PSMB6, PSMB7, PSMB8, PSMB9, PSMC1, PSMC2, PSMC3, PSMC4, PSMC5, PSMC6, PSMD1, PSMD10, PSMD11, PSMD12, PSMD13, PSMD14, PSMD2, PSMD3, PSMD4, PSMD5, PSMD6, PSMD7, PSMD8, PSMD9, PSME1, PSME2, PSME4, PSMF1, RPS27A, UBA52	4
Vif-mediated degradation of APOBEC3G	44	6	4.19	APOBEC3G, PSMA2, PSMA3, PSMA6, PSMC6, PSMD14	APOBEC3G, ELOB, ELOC, PSMA1, PSMA2, PSMA3, PSMA4, PSMA5, PSMA6, PSMA7, PSMB1, PSMB2, PSMB4, PSMB5, PSMB6, PSMB7, PSMB8, PSMB9, PSMC1, PSMC2, PSMC3, PSMC4, PSMC5, PSMC6, PSMD1, PSMD10, PSMD11, PSMD12, PSMD13, PSMD14, PSMD2, PSMD3, PSMD4, PSMD5, PSMD6, PSMD7, PSMD8, PSMD9, PSME1, PSME2, PSME4, PSMF1, RPS27A, UBA52	1
Orc1 removal from chromatin	60	7	3.99	CCNA2, MCM4, PSMA2, PSMA3, PSMA6, PSMC6, PSMD14	CCNA1, CCNA2, CDK2, CDKN1A, CDKN1B, MCM2, MCM3, MCM4, MCM5, MCM6, MCM7, MCM8, ORC1, ORC2, ORC3, ORC4, ORC5, ORC6, PSMA1, PSMA2, PSMA3, PSMA4, PSMA5, PSMA6, PSMA7, PSMB1, PSMB2, PSMB4, PSMB5, PSMB6, PSMB7, PSMB8, PSMB9, PSMC1, PSMC2, PSMC3, PSMC4, PSMC5, PSMC6, PSMD1, PSMD10, PSMD11, PSMD12, PSMD13, PSMD14, PSMD2, PSMD3, PSMD4, PSMD5, PSMD6, PSMD7, PSMD8, PSMD9, PSME1, PSME2, PSME4, PSMF1, RB1, RP…	4
S Phase	95	9	3.76	CCNA2, CKS1B, GINS2, MCM4, PSMA2, PSMA3, PSMA6, PSMC6, PSMD14	CCNA1, CCNA2, CCND1, CCNE1, CCNH, CDC25A, CDC25B, CDC45, CDK2, CDK4, CDK7, CDKN1A, CDKN1B, CKS1B, CUL1, FEN1, GINS2, LIG1, MAX, MCM2, MCM3, MCM4, MCM5, MCM6, MCM7, MCM8, MNAT1, MYC, ORC1, ORC2, ORC3, ORC4, ORC5, ORC6, PCNA, POLA1, POLA2, POLD1, POLD2, POLD3, POLD4, POLE2, PRIM1, PRIM2, PSMA1, PSMA2, PSMA3, PSMA4, PSMA5, PSMA6, PSMA7, PSMB1, PSMB2, PSMB4, PSMB5, PSMB6, PSMB7, PSMB8, PSMB9, PSMC1, …	4
Regulation of Apoptosis	48	6	3.91	CASP3, PSMA2, PSMA3, PSMA6, PSMC6, PSMD14	APPL1, ARHGAP10, CASP3, CASP9, DAPK2, MAGED1, PSMA1, PSMA2, PSMA3, PSMA4, PSMA5, PSMA6, PSMA7, PSMB1, PSMB2, PSMB4, PSMB5, PSMB6, PSMB7, PSMB8, PSMB9, PSMC1, PSMC2, PSMC3, PSMC4, PSMC5, PSMC6, PSMD1, PSMD10, PSMD11, PSMD12, PSMD13, PSMD14, PSMD2, PSMD3, PSMD4, PSMD5, PSMD6, PSMD7, PSMD8, PSMD9, PSME1, PSME2, PSME4, PSMF1, RPS27A, UBA52, UNC5B	1
Synthesis of DNA	81	8	3.69	CCNA2, GINS2, MCM4, PSMA2, PSMA3, PSMA6, PSMC6, PSMD14	CCNA1, CCNA2, CDC45, CDK2, CDKN1A, CDKN1B, FEN1, GINS2, LIG1, MCM2, MCM3, MCM4, MCM5, MCM6, MCM7, MCM8, ORC1, ORC2, ORC3, ORC4, ORC5, ORC6, PCNA, POLA1, POLA2, POLD1, POLD2, POLD3, POLD4, POLE2, PRIM1, PRIM2, PSMA1, PSMA2, PSMA3, PSMA4, PSMA5, PSMA6, PSMA7, PSMB1, PSMB2, PSMB4, PSMB5, PSMB6, PSMB7, PSMB8, PSMB9, PSMC1, PSMC2, PSMC3, PSMC4, PSMC5, PSMC6, PSMD1, PSMD10, PSMD11, PSMD12, PSMD13, PSMD…	4
CDT1 association with the CDC6:ORC:origin complex	49	6	3.85	GMNN, PSMA2, PSMA3, PSMA6, PSMC6, PSMD14	GMNN, MCM8, ORC1, ORC2, ORC3, ORC4, ORC5, ORC6, PSMA1, PSMA2, PSMA3, PSMA4, PSMA5, PSMA6, PSMA7, PSMB1, PSMB2, PSMB4, PSMB5, PSMB6, PSMB7, PSMB8, PSMB9, PSMC1, PSMC2, PSMC3, PSMC4, PSMC5, PSMC6, PSMD1, PSMD10, PSMD11, PSMD12, PSMD13, PSMD14, PSMD2, PSMD3, PSMD4, PSMD5, PSMD6, PSMD7, PSMD8, PSMD9, PSME1, PSME2, PSME4, PSMF1, RPS27A, UBA52	1
Extrinsic Pathway for Apoptosis	11	3	4.76	FAS, FASLG, TNFSF10	CASP10, CASP8, CFLAR, FADD, FAS, FASLG, TNF, TNFRSF10B, TNFRSF1A, TNFSF10, TRADD	13
G2/M Checkpoints	36	5	3.88	CCNB1, CCNB2, CDC7, CDK1, MCM4	ATM, ATR, ATRIP, CCNB1, CCNB2, CDC25A, CDC25C, CDC45, CDC7, CDK1, CDK2, CHEK2, DBF4, MCM2, MCM3, MCM4, MCM5, MCM6, MCM7, MCM8, ORC1, ORC2, ORC3, ORC4, ORC5, ORC6, RAD1, RAD17, RAD9A, RFC2, RFC3, RFC4, RFC5, RPA1, RPA2, RPA3	10
Negative regulators of RIG-I/MDA5 signaling	24	4	3.97	HERC5, IFIH1, ISG15, UBE2L6	ATG12, ATG5, HERC5, IFIH1, IKBKE, IRF3, ISG15, NLRC5, NLRX1, OTUD5, PCBP2, PIN1, RNF135, RPS27A, TAX1BP1, TBK1, TNFAIP3, TRAF3, UBA52, UBA7, UBE2D1, UBE2D3, UBE2K, UBE2L6	5
G1/S-Specific Transcription	13	3	4.29	CDK1, RRM2, TYMS	CCNA1, CCNE1, CDC25A, CDC45, CDK1, DHFR, E2F1, ORC1, PCNA, POLA1, RRM2, TFDP1, TYMS	12
Transport to the Golgi and subsequent modification	27	4	3.64	MANEA, SAR1B, SEC23A, SEC24B	B4GALT1, B4GALT2, B4GALT3, B4GALT4, B4GALT5, FUT8, LMAN1, MAN1A2, MAN1C1, MAN2A1, MANEA, MCFD2, MGAT1, MGAT2, MGAT3, MGAT4A, MGAT5, PREB, SAR1B, SEC13, SEC23A, SEC24B, SEC24D, SEC31A, ST6GAL1, ST8SIA2, ST8SIA3	3
CDK-mediated phosphorylation and removal of Cdc6	42	5	3.43	PSMA2, PSMA3, PSMA6, PSMC6, PSMD14	CDK2, PSMA1, PSMA2, PSMA3, PSMA4, PSMA5, PSMA6, PSMA7, PSMB1, PSMB2, PSMB4, PSMB5, PSMB6, PSMB7, PSMB8, PSMB9, PSMC1, PSMC2, PSMC3, PSMC4, PSMC5, PSMC6, PSMD1, PSMD10, PSMD11, PSMD12, PSMD13, PSMD14, PSMD2, PSMD3, PSMD4, PSMD5, PSMD6, PSMD7, PSMD8, PSMD9, PSME1, PSME2, PSME4, PSMF1, RPS27A, UBA52	1
Cross-presentation of soluble exogenous antigens (endosomes)	42	5	3.43	PSMA2, PSMA3, PSMA6, PSMC6, PSMD14	CD207, FCGR1B, MRC1, PSMA1, PSMA2, PSMA3, PSMA4, PSMA5, PSMA6, PSMA7, PSMB1, PSMB2, PSMB4, PSMB5, PSMB6, PSMB7, PSMB8, PSMB9, PSMC1, PSMC2, PSMC3, PSMC4, PSMC5, PSMC6, PSMD1, PSMD10, PSMD11, PSMD12, PSMD13, PSMD14, PSMD2, PSMD3, PSMD4, PSMD5, PSMD6, PSMD7, PSMD8, PSMD9, PSME1, PSME2, PSME4, PSMF1	1
Metabolism of nucleotides	58	6	3.33	CMPK1, NME1, RRM2, TK1, TYMS, UMPS	ADA, ADK, ADSL, ADSS, ADSSL1, AK1, AK2, AK5, AMPD2, AMPD3, ATIC, CAD, CAT, CDA, CMPK1, CTPS1, CTPS2, DCK, DCTD, DGUOK, DHODH, DPYD, DTYMK, DUT, GART, GDA, GLRX, GMPR, GMPR2, GMPS, GSR, GUK1, HPRT1, IMPDH1, NME1, NME2, NME4, NT5C1A, NT5C1B, NT5C2, NT5C3A, NT5E, PAICS, PFAS, PNP, PPAT, RRM1, RRM2, RRM2B, TK1, TXN, TYMS, UCK1, UCK2, UMPS, UPB1, UPP1, UPP2	17
Respiratory electron transport	58	6	3.33	COX7B, CYCS, NDUFA4, NDUFA5, NDUFA9, UQCRB	COX4I1, COX5A, COX6A1, COX6B1, COX6C, COX7A2L, COX7B, COX7C, COX8A, CYC1, CYCS, ETFA, ETFB, ETFDH, NDUFA1, NDUFA10, NDUFA11, NDUFA12, NDUFA13, NDUFA2, NDUFA3, NDUFA4, NDUFA5, NDUFA6, NDUFA7, NDUFA8, NDUFA9, NDUFAB1, NDUFB1, NDUFB10, NDUFB2, NDUFB4, NDUFB6, NDUFB7, NDUFB8, NDUFB9, NDUFC1, NDUFC2, NDUFS1, NDUFS2, NDUFS3, NDUFS4, NDUFS5, NDUFS6, NDUFS7, NDUFV2, NDUFV3, SDHA, SDHB, SDHC, SDHD, UQCR11…	19
Signaling by Wnt	59	6	3.28	PPP2R5C, PSMA2, PSMA3, PSMA6, PSMC6, PSMD14	AMER1, APC, AXIN1, BTRC, CSNK1A1, CTNNB1, CUL1, FRAT2, PPP2CA, PPP2CB, PPP2R1A, PPP2R1B, PPP2R5A, PPP2R5B, PPP2R5C, PPP2R5D, PPP2R5E, PSMA1, PSMA2, PSMA3, PSMA4, PSMA5, PSMA6, PSMA7, PSMB1, PSMB2, PSMB4, PSMB5, PSMB6, PSMB7, PSMB8, PSMB9, PSMC1, PSMC2, PSMC3, PSMC4, PSMC5, PSMC6, PSMD1, PSMD10, PSMD11, PSMD12, PSMD13, PSMD14, PSMD2, PSMD3, PSMD4, PSMD5, PSMD6, PSMD7, PSMD8, PSMD9, PSME1, PSME2, P…	1
Membrane Trafficking	95	8	3.16	AP1S2, SAR1B, SEC23A, SEC24B, STAM2, TFRC, TXNDC5, VAMP7	AP1B1, AP1G1, AP1M1, AP1M2, AP1S1, AP1S2, AP3B1, AP3S1, AP4B1, AP4E1, ARCN1, ARF1, ARFGAP1, ARRB1, BLOC1S4, CHMP2A, CHMP2B, CHMP3, CHMP4A, CHMP4B, CHMP4C, CHMP5, CHMP6, CHMP7, CLTA, CLTCL1, COPA, COPB2, COPE, COPG1, COPZ1, CPD, CTSZ, DNASE2, DNM2, DTNBP1, FTH1, FTL, GAK, GBF1, GJA10, GJA3, GJA4, GJA8, GJA9, GJB1, GJB3, GJB6, GJB7, HGS, HIP1R, IGF2R, M6PR, NAPA, NECAP1, OCRL, PICALM, PREB, PUM1, R…	16
Autodegradation of the E3 ubiquitin ligase COP1	43	5	3.36	PSMA2, PSMA3, PSMA6, PSMC6, PSMD14	ATM, PSMA1, PSMA2, PSMA3, PSMA4, PSMA5, PSMA6, PSMA7, PSMB1, PSMB2, PSMB4, PSMB5, PSMB6, PSMB7, PSMB8, PSMB9, PSMC1, PSMC2, PSMC3, PSMC4, PSMC5, PSMC6, PSMD1, PSMD10, PSMD11, PSMD12, PSMD13, PSMD14, PSMD2, PSMD3, PSMD4, PSMD5, PSMD6, PSMD7, PSMD8, PSMD9, PSME1, PSME2, PSME4, PSMF1, RPS27A, TP53, UBA52	1
APC/C:Cdh1 mediated degradation of Cdc20 and other APC/C:Cdh1 targeted proteins in late mitosis/early G1	60	6	3.23	PSMA2, PSMA3, PSMA6, PSMC6, PSMD14, PTTG1	ANAPC1, ANAPC10, ANAPC11, ANAPC2, ANAPC4, ANAPC5, ANAPC7, AURKA, AURKB, CDC20, CDC23, CDC26, CDC27, PLK1, PSMA1, PSMA2, PSMA3, PSMA4, PSMA5, PSMA6, PSMA7, PSMB1, PSMB2, PSMB4, PSMB5, PSMB6, PSMB7, PSMB8, PSMB9, PSMC1, PSMC2, PSMC3, PSMC4, PSMC5, PSMC6, PSMD1, PSMD10, PSMD11, PSMD12, PSMD13, PSMD14, PSMD2, PSMD3, PSMD4, PSMD5, PSMD6, PSMD7, PSMD8, PSMD9, PSME1, PSME2, PSME4, PSMF1, PTTG1, RPS27A, …	1
Respiratory electron transport, ATP synthesis by chemiosmotic coupling, and heat production by uncoupling proteins.	60	6	3.23	COX7B, CYCS, NDUFA4, NDUFA5, NDUFA9, UQCRB	COX4I1, COX5A, COX6A1, COX6B1, COX6C, COX7A2L, COX7B, COX7C, COX8A, CYC1, CYCS, ETFA, ETFB, ETFDH, NDUFA1, NDUFA10, NDUFA11, NDUFA12, NDUFA13, NDUFA2, NDUFA3, NDUFA4, NDUFA5, NDUFA6, NDUFA7, NDUFA8, NDUFA9, NDUFAB1, NDUFB1, NDUFB10, NDUFB2, NDUFB4, NDUFB6, NDUFB7, NDUFB8, NDUFB9, NDUFC1, NDUFC2, NDUFS1, NDUFS2, NDUFS3, NDUFS4, NDUFS5, NDUFS6, NDUFS7, NDUFV2, NDUFV3, SDHA, SDHB, SDHC, SDHD, UCP2, …	19
Destabilization of mRNA by AUF1 (hnRNP D0)	44	5	3.3	PSMA2, PSMA3, PSMA6, PSMC6, PSMD14	EIF4G1, HNRNPD, PABPC1, PSMA1, PSMA2, PSMA3, PSMA4, PSMA5, PSMA6, PSMA7, PSMB1, PSMB2, PSMB4, PSMB5, PSMB6, PSMB7, PSMB8, PSMB9, PSMC1, PSMC2, PSMC3, PSMC4, PSMC5, PSMC6, PSMD1, PSMD10, PSMD11, PSMD12, PSMD13, PSMD14, PSMD2, PSMD3, PSMD4, PSMD5, PSMD6, PSMD7, PSMD8, PSMD9, PSME1, PSME2, PSME4, PSMF1, RPS27A, UBA52	1
p53-Independent G1/S DNA damage checkpoint	44	5	3.3	PSMA2, PSMA3, PSMA6, PSMC6, PSMD14	ATM, CDC25A, CHEK2, PSMA1, PSMA2, PSMA3, PSMA4, PSMA5, PSMA6, PSMA7, PSMB1, PSMB2, PSMB4, PSMB5, PSMB6, PSMB7, PSMB8, PSMB9, PSMC1, PSMC2, PSMC3, PSMC4, PSMC5, PSMC6, PSMD1, PSMD10, PSMD11, PSMD12, PSMD13, PSMD14, PSMD2, PSMD3, PSMD4, PSMD5, PSMD6, PSMD7, PSMD8, PSMD9, PSME1, PSME2, PSME4, PSMF1, RPS27A, UBA52	1
Regulation of ornithine decarboxylase (ODC)	44	5	3.3	PSMA2, PSMA3, PSMA6, PSMC6, PSMD14	NQO1, OAZ1, OAZ2, OAZ3, ODC1, PSMA1, PSMA2, PSMA3, PSMA4, PSMA5, PSMA6, PSMA7, PSMB1, PSMB2, PSMB4, PSMB5, PSMB6, PSMB7, PSMB8, PSMB9, PSMC1, PSMC2, PSMC3, PSMC4, PSMC5, PSMC6, PSMD1, PSMD10, PSMD11, PSMD12, PSMD13, PSMD14, PSMD2, PSMD3, PSMD4, PSMD5, PSMD6, PSMD7, PSMD8, PSMD9, PSME1, PSME2, PSME4, PSMF1	1
E2F mediated regulation of DNA replication	29	4	3.45	CCNB1, CDK1, RRM2, TYMS	CCNA1, CCNB1, CCNE1, CDC25A, CDC45, CDK1, DHFR, E2F1, MCM8, ORC1, ORC2, ORC3, ORC4, ORC5, ORC6, PCNA, POLA1, POLA2, PPP2CA, PPP2CB, PPP2R1A, PPP2R1B, PPP2R3B, PRIM1, PRIM2, RB1, RRM2, TFDP1, TYMS	12
SCF-beta-TrCP mediated degradation of Emi1	45	5	3.24	PSMA2, PSMA3, PSMA6, PSMC6, PSMD14	BTRC, CDC20, CUL1, PSMA1, PSMA2, PSMA3, PSMA4, PSMA5, PSMA6, PSMA7, PSMB1, PSMB2, PSMB4, PSMB5, PSMB6, PSMB7, PSMB8, PSMB9, PSMC1, PSMC2, PSMC3, PSMC4, PSMC5, PSMC6, PSMD1, PSMD10, PSMD11, PSMD12, PSMD13, PSMD14, PSMD2, PSMD3, PSMD4, PSMD5, PSMD6, PSMD7, PSMD8, PSMD9, PSME1, PSME2, PSME4, PSMF1, RPS27A, SKP1, UBA52	1
HIV Infection	167	11	2.79	AP1S2, APOBEC3G, B2M, CCR5, CD8B, PPIA, PSMA2, PSMA3, PSMA6, PSMC6, PSMD14	AAAS, AP1B1, AP1G1, AP1M1, AP1M2, AP1S1, AP1S2, AP2A1, AP2A2, AP2B1, APOBEC3G, ARF1, ATP6V1H, B2M, BANF1, BTRC, CCNH, CCNT1, CCNT2, CCR5, CD247, CD28, CD4, CD8B, CDK7, CDK9, CTDP1, CXCR4, DOCK2, ELL, ELMO1, ELOA, ELOB, ELOC, ERCC2, ERCC3, FEN1, FYN, GTF2A1, GTF2A2, GTF2B, GTF2E1, GTF2E2, GTF2F1, GTF2H1, GTF2H3, GTF2H4, HCK, HLA-A, HMGA1, KPNB1, LCK, LIG1, LIG4, MNAT1, NCBP2, NELFA, NELFB, NELFCD,…	14
Lysosome Vesicle Biogenesis	17	3	3.58	AP1S2, TXNDC5, VAMP7	AP1B1, AP1G1, AP1M1, AP1M2, AP1S1, AP1S2, ARF1, ARRB1, CLTA, CTSZ, DNASE2, DNM2, M6PR, TXNDC5, VAMP2, VAMP7, VAMP8	16
Synthesis and interconversion of nucleotide di- and triphosphates	17	3	3.58	CMPK1, NME1, RRM2	AK1, AK2, AK5, CMPK1, CTPS1, CTPS2, DTYMK, GLRX, GSR, GUK1, NME1, NME2, NME4, RRM1, RRM2, RRM2B, TXN	20
p53-Dependent G1 DNA Damage Response	48	5	3.06	PSMA2, PSMA3, PSMA6, PSMC6, PSMD14	ATM, CCNE1, CDK2, CDKN1A, CDKN1B, MDM2, PSMA1, PSMA2, PSMA3, PSMA4, PSMA5, PSMA6, PSMA7, PSMB1, PSMB2, PSMB4, PSMB5, PSMB6, PSMB7, PSMB8, PSMB9, PSMC1, PSMC2, PSMC3, PSMC4, PSMC5, PSMC6, PSMD1, PSMD10, PSMD11, PSMD12, PSMD13, PSMD14, PSMD2, PSMD3, PSMD4, PSMD5, PSMD6, PSMD7, PSMD8, PSMD9, PSME1, PSME2, PSME4, PSMF1, RPS27A, TP53, UBA52	1
Nef-mediates down modulation of cell surface receptors by recruiting them to clathrin adapters	18	3	3.44	AP1S2, B2M, CD8B	AP1B1, AP1G1, AP1M1, AP1M2, AP1S1, AP1S2, AP2A1, AP2A2, AP2B1, ARF1, ATP6V1H, B2M, CD28, CD4, CD8B, HLA-A, LCK, PACS1	15
Pyrimidine metabolism	18	3	3.44	TK1, TYMS, UMPS	CAD, CDA, DCK, DCTD, DHODH, DPYD, DUT, NT5C1A, NT5C3A, NT5E, TK1, TYMS, UCK1, UCK2, UMPS, UPB1, UPP1, UPP2	17
The citric acid (TCA) cycle and respiratory electron transport	87	7	2.81	COX7B, CYCS, LDHA, NDUFA4, NDUFA5, NDUFA9, UQCRB	ACO2, ADHFE1, BSG, COX4I1, COX5A, COX6A1, COX6B1, COX6C, COX7A2L, COX7B, COX7C, COX8A, CYC1, CYCS, D2HGDH, DLAT, DLST, ETFA, ETFB, ETFDH, FH, IDH1, IDH2, IDH3A, IDH3G, L2HGDH, LDHA, LDHB, MDH2, NDUFA1, NDUFA10, NDUFA11, NDUFA12, NDUFA13, NDUFA2, NDUFA3, NDUFA4, NDUFA5, NDUFA6, NDUFA7, NDUFA8, NDUFA9, NDUFAB1, NDUFB1, NDUFB10, NDUFB2, NDUFB4, NDUFB6, NDUFB7, NDUFB8, NDUFB9, NDUFC1, NDUFC2, NDUFS1,…	19
RIG-I/MDA5 mediated induction of IFN-alpha/beta pathways	51	5	2.89	HERC5, IFIH1, IRF7, ISG15, UBE2L6	AGER, ATG12, ATG5, CASP10, CASP8, DHX58, EP300, FADD, HERC5, HMGB1, IFIH1, IFNA10, IFNA2, IFNA21, IFNA4, IFNA6, IFNB1, IKBKB, IKBKE, IKBKG, IRF1, IRF2, IRF3, IRF7, ISG15, NFKB2, NFKBIA, NFKBIB, NLRC5, NLRX1, OTUD5, PCBP2, PIN1, RELA, RNF135, RPS27A, S100A12, S100B, SIKE1, TANK, TAX1BP1, TBK1, TNFAIP3, TRAF3, TRAF6, UBA52, UBA7, UBE2D1, UBE2D3, UBE2K, UBE2L6	5
Processing of Capped Intronless Pre-mRNA	19	3	3.31	NUDT21, SNRPB, SNRPG	CLP1, CPSF1, CPSF2, CPSF3, CSTF1, CSTF2, CSTF3, LSM10, LSM11, NCBP2, NUDT21, PABPN1, PAPOLA, SLBP, SNRPB, SNRPE, SNRPF, SNRPG, ZNF473	9
Mitotic G2-G2/M phases	71	6	2.74	CCNA2, CCNB1, CCNB2, CDK1, HSP90AA1, YWHAE	ACTR1A, AKAP9, ALMS1, CCNA1, CCNA2, CCNB1, CCNB2, CCNH, CDC25A, CDC25B, CDC25C, CDK1, CDK2, CDK5RAP2, CDK7, CENPJ, CEP131, CEP135, CEP164, CEP192, CEP250, CEP290, CEP41, CEP57, CEP63, CEP70, CEP72, CEP76, CETN2, CKAP5, CLASP1, CNTRL, DCTN2, DCTN3, DYNC1H1, DYNC1I2, DYNLL1, E2F1, E2F3, FGFR1OP, HSP90AA1, MAPRE1, MNAT1, NEK2, NINL, NUMA1, OFD1, PAFAH1B1, PCM1, PCNT, PLK1, PLK4, PPP2R1A, PRKACA, PRK…	10
Autodegradation of Cdh1 by Cdh1:APC/C	53	5	2.79	PSMA2, PSMA3, PSMA6, PSMC6, PSMD14	ANAPC1, ANAPC10, ANAPC11, ANAPC2, ANAPC4, ANAPC5, ANAPC7, CDC23, CDC26, CDC27, PSMA1, PSMA2, PSMA3, PSMA4, PSMA5, PSMA6, PSMA7, PSMB1, PSMB2, PSMB4, PSMB5, PSMB6, PSMB7, PSMB8, PSMB9, PSMC1, PSMC2, PSMC3, PSMC4, PSMC5, PSMC6, PSMD1, PSMD10, PSMD11, PSMD12, PSMD13, PSMD14, PSMD2, PSMD3, PSMD4, PSMD5, PSMD6, PSMD7, PSMD8, PSMD9, PSME1, PSME2, PSMF1, RPS27A, UBA52, UBE2C, UBE2D1, UBE2E1	1
Regulation of mRNA Stability by Proteins that Bind AU-rich Elements	72	6	2.7	PSMA2, PSMA3, PSMA6, PSMC6, PSMD14, XRN1	ANP32A, DCP1A, DCP2, DIS3, EIF4G1, ELAVL1, EXOSC1, EXOSC2, EXOSC3, EXOSC5, EXOSC6, EXOSC7, EXOSC8, EXOSC9, HNRNPD, KHSRP, MAPK14, MAPKAPK2, NUP214, PABPC1, PARN, PRKCA, PRKCD, PSMA1, PSMA2, PSMA3, PSMA4, PSMA5, PSMA6, PSMA7, PSMB1, PSMB2, PSMB4, PSMB5, PSMB6, PSMB7, PSMB8, PSMB9, PSMC1, PSMC2, PSMC3, PSMC4, PSMC5, PSMC6, PSMD1, PSMD10, PSMD11, PSMD12, PSMD13, PSMD14, PSMD2, PSMD3, PSMD4, PSMD5, P…	1
Metabolism of RNA	234	13	2.37	PAIP1, PSMA2, PSMA3, PSMA6, PSMC6, PSMD14, RPL7, RPL9, RPS4Y1, RPS7, SNRPB, SNRPG, XRN1	AAAS, ANP32A, CASC3, CLNS1A, CNOT10, CNOT11, CNOT2, CNOT4, CNOT6, CNOT7, CNOT8, CNOT9, DCP1A, DCP1B, DCP2, DCPS, DDX20, DDX6, DIS3, EDC3, EDC4, EIF4A1, EIF4A2, EIF4A3, EIF4B, EIF4E, EIF4G1, ELAVL1, ETF1, EXOSC1, EXOSC2, EXOSC3, EXOSC5, EXOSC6, EXOSC7, EXOSC8, EXOSC9, FAM153A, FAU, GEMIN4, GEMIN5, GEMIN6, GEMIN7, GSPT2, HNRNPD, KHSRP, LSM1, LSM2, LSM3, LSM4, LSM5, LSM6, MAGOH, MAPK14, MAPKAPK2, NC…	7
Cleavage of Growing Transcript in the Termination Region	37	4	2.82	NUDT21, SNRPB, SNRPG, SRSF2	ALYREF, CDC40, CLP1, CPSF1, CPSF2, CPSF3, CSTF1, CSTF2, CSTF3, DHX38, LSM10, LSM11, MAGOH, NCBP2, NFX1, NUDT21, PABPN1, PAPOLA, RBM8A, RNPS1, SLBP, SNRPB, SNRPE, SNRPF, SNRPG, SRRM1, SRSF1, SRSF11, SRSF2, SRSF3, SRSF4, SRSF5, SRSF7, SRSF9, U2AF1, UPF3B, ZNF473	9
Activation of NF-kappaB in B Cells	56	5	2.64	PSMA2, PSMA3, PSMA6, PSMC6, PSMD14	BTRC, CARD11, CUL1, FBXW11, IKBKB, IKBKG, MALT1, MAP3K7, NFKBIA, NFKBIB, NFKBIE, PRKCB, PSMA1, PSMA2, PSMA3, PSMA4, PSMA5, PSMA6, PSMA7, PSMB1, PSMB2, PSMB4, PSMB5, PSMB6, PSMB7, PSMB8, PSMB9, PSMC1, PSMC2, PSMC3, PSMC4, PSMC5, PSMC6, PSMD1, PSMD10, PSMD11, PSMD12, PSMD13, PSMD14, PSMD2, PSMD3, PSMD4, PSMD5, PSMD6, PSMD7, PSMD8, PSMD9, PSME1, PSME2, PSME4, PSMF1, REL, RELA, RPS27A, SKP1, UBA52	1
