# Supplementary material for: Persistent T Cell Repertoire Perturbation and T Cell Activation in HIV After Long Term Treatment
Source: Front Immunol. 2021 Feb 25;12:634489. doi: 10.3389/fimmu.2021.634489 (PMC7959740; doi:10.3389/fimmu.2021.634489)
Supplement: Supplementary File S2 — Constituent genes of the T cell type 1 IFN module. [file Table_2.xlsx]

## Sheet: Sheet1
Gene composition of the T cell type 1 IFN signature
IFI44L
MX1
IFI44
OAS1
IFI27
XAF1
LY6E
SAMD9L
CXCL10
EPSTI1
TRIM22
LGALS9
DDX60
EIF2AK2
DOK5
GBP1
GZMA
GBP4
ELOVL7
GIMAP7
LGALS9B
SAMD9
SLAMF6
OAS2
IFI6
C15orf51
DDX58
DTX3L
ANXA1
STAP1
PLAC8
GBP5
LAMP3
SPATS2L
SESN3
IL18RAP
FAM69A
CYSLTR1
PARP14
PARP9
LGALS9C
IFIT5
ISG15
BLVRA
APOL1
GIMAP4
MX2
ZNF841
BTLA
SNORA4
MBNL3
L3MBTL3
IFIH1
SP110
IL2
IRF8
SELL
CD69
OAS3
BAK1
HLA-DPB1
HERC6
RARRES3
RPS6KA5
CD96
GCNT1
ATM
SAMSN1
IL6ST
EGFL6
GTSF1
NT5C3
CYTH1
RNF157
FAM105A
RGS1
LASS6
CD247
SNORD27
PLSCR1
F5
ZNF17
TOMM34
ITM2B
CD274
GIMAP2
TAGAP
KCNK5
GIMAP8
PPFIBP1
TNIK
IFITM1
NQO1
KIAA1143
STX17
ATXN1
CDRT1
LYST
UTRN
STYXL1
IFITM3
STAT2
KRAS
STAT5A
APOL6
NMI
HDGFRP3
KIAA0922
PHF6
TSPAN5
PIM2
BATF
ALKBH8
IKZF1
PRKCQ
LRRN3
C6orf150
PRKCH
SFXN4
MAPKAPK2
KIAA0664L3
SAMHD1
HIST1H3D
SLA
ANTXR2
JAK2
HIST1H1E
GPCPD1
FYB
SOS1
C6orf204
STAT1
HIVEP2
IL18R1
GIMAP5
ST8SIA4
MAP3K1
ARAP2
AHI1
CHD7
NCOA3
RAB2A
CDCA7
PTPRK
MRPS33
LAP3
PALB2
MYO1E
IRF4
GNG2
STAT4
NFIL3
C18orf8
NDUFC1
FTSJD2
SLFN12L
CHMP5
ANAPC7
MND1
EVI2B
SLC30A6
TC2N
PDE3B
